# Supplementary material for: The Icelandic 16-electrode electrohysterogram database
Source: Sci Data. 2015 Apr 28;2:150017. doi: 10.1038/sdata.2015.17 (PMC4431509; doi:10.1038/sdata.2015.17)
Supplement: Supplementary file 1 [file sdata201517-isa1.zip]

Archive with 4 entries (4 files):
- i_Investigation.txt
- s_study_Alexandersson.txt
- a_EHG_Alexandersson.txt
- a_tocograph_Alexandersson.txt
