# Supplementary material for: The Icelandic 16-electrode electrohysterogram database
Source: Sci Data. 2015 Apr 28;2:150017. doi: 10.1038/sdata.2015.17 (PMC4431509; doi:10.1038/sdata.2015.17)
Supplement: Supplementary file 1 [file sdata201517-isa1.zip › a_EHG_Alexandersson.txt]

Sample Name	Protocol REF	Parameter Value[electrodes]	Parameter Value[electrode outer diameter]	Unit	Term Source REF	Term Accession Number	Parameter Value[electrode inner diameter]	Unit	Term Source REF	Term Accession Number	Comment[electrode setup]	Parameter Value[physiological signal recording instrument]	Parameter Value[physiological signal recording instrument manufacturer]	Parameter Value[signal sample rate]	Unit	Term Source REF	Term Accession Number	Parameter Value[Recording number]	Protocol REF	Parameter Value[software]	Parameter Value[application]	Assay Name	Raw Data File	Comment [Data Repository]	Comment [Data Record Accession]	Protocol REF	Parameter Value[function]	Derived Data File	Comment [Data Repository]	Comment [Data Record Accession]	Comment [Data Record URI]
ice001_l_1of1	Recording protocol	reusable Ag/AgCl electrodes	13	millimeter	UO	UO:0000016	8	millimeter	UO	UO:0000016	4-by-4 grid	Embla A10	Natus Neurology, CA, USA	200	hertz	UO	UO:0000106	1	Data processing	Cygwin software	edf2mit WFDB application	ice001_l_1of1_EHG	ice001_l_1of1.dat	PhysioNet	10.13026/C2159J	Data processing	wfdb2mat WFDB application	icelandic16ehgmat.zip	PhysioNet	10.13026/C2159J	http://dx.doi.org/10.13026/C2159J
ice002_p_1of3	Recording protocol	reusable Ag/AgCl electrodes	13	millimeter	UO	UO:0000016	8	millimeter	UO	UO:0000016	4-by-4 grid	Embla A10	Natus Neurology, CA, USA	200	hertz	UO	UO:0000106	1	Data processing	Cygwin software	edf2mit WFDB application	ice002_p_1of3_EHG	ice002_p_1of3.dat	PhysioNet	10.13026/C2159J	Data processing	wfdb2mat WFDB application	icelandic16ehgmat.zip	PhysioNet	10.13026/C2159J	http://dx.doi.org/10.13026/C2159J
ice002_p_2of3	Recording protocol	reusable Ag/AgCl electrodes	13	millimeter	UO	UO:0000016	8	millimeter	UO	UO:0000016	4-by-4 grid	Embla A10	Natus Neurology, CA, USA	200	hertz	UO	UO:0000106	2	Data processing	Cygwin software	edf2mit WFDB application	ice002_p_2of3_EHG	ice002_p_2of3.dat	PhysioNet	10.13026/C2159J	Data processing	wfdb2mat WFDB application	icelandic16ehgmat.zip	PhysioNet	10.13026/C2159J	http://dx.doi.org/10.13026/C2159J
ice002_p_3of3	Recording protocol	reusable Ag/AgCl electrodes	13	millimeter	UO	UO:0000016	8	millimeter	UO	UO:0000016	4-by-4 grid	Embla A10	Natus Neurology, CA, USA	200	hertz	UO	UO:0000106	3	Data processing	Cygwin software	edf2mit WFDB application	ice002_p_3of3_EHG	ice002_p_3of3.dat	PhysioNet	10.13026/C2159J	Data processing	wfdb2mat WFDB application	icelandic16ehgmat.zip	PhysioNet	10.13026/C2159J	http://dx.doi.org/10.13026/C2159J
ice003_p_1of2	Recording protocol	reusable Ag/AgCl electrodes	13	millimeter	UO	UO:0000016	8	millimeter	UO	UO:0000016	4-by-4 grid	Embla A10	Natus Neurology, CA, USA	200	hertz	UO	UO:0000106	1	Data processing	Cygwin software	edf2mit WFDB application	ice003_p_1of2_EHG	ice003_p_1of2.dat	PhysioNet	10.13026/C2159J	Data processing	wfdb2mat WFDB application	icelandic16ehgmat.zip	PhysioNet	10.13026/C2159J	http://dx.doi.org/10.13026/C2159J
ice003_p_2of2	Recording protocol	reusable Ag/AgCl electrodes	13	millimeter	UO	UO:0000016	8	millimeter	UO	UO:0000016	4-by-4 grid	Embla A10	Natus Neurology, CA, USA	200	hertz	UO	UO:0000106	2	Data processing	Cygwin software	edf2mit WFDB application	ice003_p_2of2_EHG	ice003_p_2of2.dat	PhysioNet	10.13026/C2159J	Data processing	wfdb2mat WFDB application	icelandic16ehgmat.zip	PhysioNet	10.13026/C2159J	http://dx.doi.org/10.13026/C2159J
ice004_p_1of1	Recording protocol	reusable Ag/AgCl electrodes	13	millimeter	UO	UO:0000016	8	millimeter	UO	UO:0000016	4-by-4 grid	Embla A10	Natus Neurology, CA, USA	200	hertz	UO	UO:0000106	1	Data processing	Cygwin software	edf2mit WFDB application	ice004_p_1of1_EHG	ice004_p_1of1.dat	PhysioNet	10.13026/C2159J	Data processing	wfdb2mat WFDB application	icelandic16ehgmat.zip	PhysioNet	10.13026/C2159J	http://dx.doi.org/10.13026/C2159J
ice005_p_1of3	Recording protocol	reusable Ag/AgCl electrodes	13	millimeter	UO	UO:0000016	8	millimeter	UO	UO:0000016	4-by-4 grid	Embla A10	Natus Neurology, CA, USA	200	hertz	UO	UO:0000106	1	Data processing	Cygwin software	edf2mit WFDB application	ice005_p_1of3_EHG	ice005_p_1of3.dat	PhysioNet	10.13026/C2159J	Data processing	wfdb2mat WFDB application	icelandic16ehgmat.zip	PhysioNet	10.13026/C2159J	http://dx.doi.org/10.13026/C2159J
ice005_p_2of3	Recording protocol	reusable Ag/AgCl electrodes	13	millimeter	UO	UO:0000016	8	millimeter	UO	UO:0000016	4-by-4 grid	Embla A10	Natus Neurology, CA, USA	200	hertz	UO	UO:0000106	2	Data processing	Cygwin software	edf2mit WFDB application	ice005_p_2of3_EHG	ice005_p_2of3.dat	PhysioNet	10.13026/C2159J	Data processing	wfdb2mat WFDB application	icelandic16ehgmat.zip	PhysioNet	10.13026/C2159J	http://dx.doi.org/10.13026/C2159J
ice005_p_3of3	Recording protocol	reusable Ag/AgCl electrodes	13	millimeter	UO	UO:0000016	8	millimeter	UO	UO:0000016	4-by-4 grid	Embla A10	Natus Neurology, CA, USA	200	hertz	UO	UO:0000106	3	Data processing	Cygwin software	edf2mit WFDB application	ice005_p_3of3_EHG	ice005_p_3of3.dat	PhysioNet	10.13026/C2159J	Data processing	wfdb2mat WFDB application	icelandic16ehgmat.zip	PhysioNet	10.13026/C2159J	http://dx.doi.org/10.13026/C2159J
ice006_p_1of2	Recording protocol	reusable Ag/AgCl electrodes	13	millimeter	UO	UO:0000016	8	millimeter	UO	UO:0000016	4-by-4 grid	Embla A10	Natus Neurology, CA, USA	200	hertz	UO	UO:0000106	1	Data processing	Cygwin software	edf2mit WFDB application	ice006_p_1of2_EHG	ice006_p_1of2.dat	PhysioNet	10.13026/C2159J	Data processing	wfdb2mat WFDB application	icelandic16ehgmat.zip	PhysioNet	10.13026/C2159J	http://dx.doi.org/10.13026/C2159J
ice006_p_2of2	Recording protocol	reusable Ag/AgCl electrodes	13	millimeter	UO	UO:0000016	8	millimeter	UO	UO:0000016	4-by-4 grid	Embla A10	Natus Neurology, CA, USA	200	hertz	UO	UO:0000106	2	Data processing	Cygwin software	edf2mit WFDB application	ice006_p_2of2_EHG	ice006_p_2of2.dat	PhysioNet	10.13026/C2159J	Data processing	wfdb2mat WFDB application	icelandic16ehgmat.zip	PhysioNet	10.13026/C2159J	http://dx.doi.org/10.13026/C2159J
ice007_p_1of3	Recording protocol	reusable Ag/AgCl electrodes	13	millimeter	UO	UO:0000016	8	millimeter	UO	UO:0000016	4-by-4 grid	Embla A10	Natus Neurology, CA, USA	200	hertz	UO	UO:0000106	1	Data processing	Cygwin software	edf2mit WFDB application	ice007_p_1of3_EHG	ice007_p_1of3.dat	PhysioNet	10.13026/C2159J	Data processing	wfdb2mat WFDB application	icelandic16ehgmat.zip	PhysioNet	10.13026/C2159J	http://dx.doi.org/10.13026/C2159J
ice007_p_2of3	Recording protocol	reusable Ag/AgCl electrodes	13	millimeter	UO	UO:0000016	8	millimeter	UO	UO:0000016	4-by-4 grid	Embla A10	Natus Neurology, CA, USA	200	hertz	UO	UO:0000106	2	Data processing	Cygwin software	edf2mit WFDB application	ice007_p_2of3_EHG	ice007_p_2of3.dat	PhysioNet	10.13026/C2159J	Data processing	wfdb2mat WFDB application	icelandic16ehgmat.zip	PhysioNet	10.13026/C2159J	http://dx.doi.org/10.13026/C2159J
ice007_p_3of3	Recording protocol	reusable Ag/AgCl electrodes	13	millimeter	UO	UO:0000016	8	millimeter	UO	UO:0000016	4-by-4 grid	Embla A10	Natus Neurology, CA, USA	200	hertz	UO	UO:0000106	3	Data processing	Cygwin software	edf2mit WFDB application	ice007_p_3of3_EHG	ice007_p_3of3.dat	PhysioNet	10.13026/C2159J	Data processing	wfdb2mat WFDB application	icelandic16ehgmat.zip	PhysioNet	10.13026/C2159J	http://dx.doi.org/10.13026/C2159J
ice008_p_1of4	Recording protocol	reusable Ag/AgCl electrodes	13	millimeter	UO	UO:0000016	8	millimeter	UO	UO:0000016	4-by-4 grid	Embla A10	Natus Neurology, CA, USA	200	hertz	UO	UO:0000106	1	Data processing	Cygwin software	edf2mit WFDB application	ice008_p_1of4_EHG	ice008_p_1of4.dat	PhysioNet	10.13026/C2159J	Data processing	wfdb2mat WFDB application	icelandic16ehgmat.zip	PhysioNet	10.13026/C2159J	http://dx.doi.org/10.13026/C2159J
ice008_p_2of4	Recording protocol	reusable Ag/AgCl electrodes	13	millimeter	UO	UO:0000016	8	millimeter	UO	UO:0000016	4-by-4 grid	Embla A10	Natus Neurology, CA, USA	200	hertz	UO	UO:0000106	2	Data processing	Cygwin software	edf2mit WFDB application	ice008_p_2of4_EHG	ice008_p_2of4.dat	PhysioNet	10.13026/C2159J	Data processing	wfdb2mat WFDB application	icelandic16ehgmat.zip	PhysioNet	10.13026/C2159J	http://dx.doi.org/10.13026/C2159J
ice008_p_3of4	Recording protocol	reusable Ag/AgCl electrodes	13	millimeter	UO	UO:0000016	8	millimeter	UO	UO:0000016	4-by-4 grid	Embla A10	Natus Neurology, CA, USA	200	hertz	UO	UO:0000106	3	Data processing	Cygwin software	edf2mit WFDB application	ice008_p_3of4_EHG	ice008_p_3of4.dat	PhysioNet	10.13026/C2159J	Data processing	wfdb2mat WFDB application	icelandic16ehgmat.zip	PhysioNet	10.13026/C2159J	http://dx.doi.org/10.13026/C2159J
ice008_p_4of4	Recording protocol	reusable Ag/AgCl electrodes	13	millimeter	UO	UO:0000016	8	millimeter	UO	UO:0000016	4-by-4 grid	Embla A10	Natus Neurology, CA, USA	200	hertz	UO	UO:0000106	4	Data processing	Cygwin software	edf2mit WFDB application	ice008_p_4of4_EHG	ice008_p_4of4.dat	PhysioNet	10.13026/C2159J	Data processing	wfdb2mat WFDB application	icelandic16ehgmat.zip	PhysioNet	10.13026/C2159J	http://dx.doi.org/10.13026/C2159J
ice009_p_1of2	Recording protocol	reusable Ag/AgCl electrodes	13	millimeter	UO	UO:0000016	8	millimeter	UO	UO:0000016	4-by-4 grid	Embla A10	Natus Neurology, CA, USA	200	hertz	UO	UO:0000106	1	Data processing	Cygwin software	edf2mit WFDB application	ice009_p_1of2_EHG	ice009_p_1of2.dat	PhysioNet	10.13026/C2159J	Data processing	wfdb2mat WFDB application	icelandic16ehgmat.zip	PhysioNet	10.13026/C2159J	http://dx.doi.org/10.13026/C2159J
ice009_p_2of2	Recording protocol	reusable Ag/AgCl electrodes	13	millimeter	UO	UO:0000016	8	millimeter	UO	UO:0000016	4-by-4 grid	Embla A10	Natus Neurology, CA, USA	200	hertz	UO	UO:0000106	2	Data processing	Cygwin software	edf2mit WFDB application	ice009_p_2of2_EHG	ice009_p_2of2.dat	PhysioNet	10.13026/C2159J	Data processing	wfdb2mat WFDB application	icelandic16ehgmat.zip	PhysioNet	10.13026/C2159J	http://dx.doi.org/10.13026/C2159J
ice010_p_1of3	Recording protocol	reusable Ag/AgCl electrodes	13	millimeter	UO	UO:0000016	8	millimeter	UO	UO:0000016	4-by-4 grid	Embla A10	Natus Neurology, CA, USA	200	hertz	UO	UO:0000106	1	Data processing	Cygwin software	edf2mit WFDB application	ice010_p_1of3_EHG	ice010_p_1of3.dat	PhysioNet	10.13026/C2159J	Data processing	wfdb2mat WFDB application	icelandic16ehgmat.zip	PhysioNet	10.13026/C2159J	http://dx.doi.org/10.13026/C2159J
ice010_p_2of3	Recording protocol	reusable Ag/AgCl electrodes	13	millimeter	UO	UO:0000016	8	millimeter	UO	UO:0000016	4-by-4 grid	Embla A10	Natus Neurology, CA, USA	200	hertz	UO	UO:0000106	2	Data processing	Cygwin software	edf2mit WFDB application	ice010_p_2of3_EHG	ice010_p_2of3.dat	PhysioNet	10.13026/C2159J	Data processing	wfdb2mat WFDB application	icelandic16ehgmat.zip	PhysioNet	10.13026/C2159J	http://dx.doi.org/10.13026/C2159J
ice010_p_3of3	Recording protocol	reusable Ag/AgCl electrodes	13	millimeter	UO	UO:0000016	8	millimeter	UO	UO:0000016	4-by-4 grid	Embla A10	Natus Neurology, CA, USA	200	hertz	UO	UO:0000106	3	Data processing	Cygwin software	edf2mit WFDB application	ice010_p_3of3_EHG	ice010_p_3of3.dat	PhysioNet	10.13026/C2159J	Data processing	wfdb2mat WFDB application	icelandic16ehgmat.zip	PhysioNet	10.13026/C2159J	http://dx.doi.org/10.13026/C2159J
ice011_p_1of3	Recording protocol	reusable Ag/AgCl electrodes	13	millimeter	UO	UO:0000016	8	millimeter	UO	UO:0000016	4-by-4 grid	Embla A10	Natus Neurology, CA, USA	200	hertz	UO	UO:0000106	1	Data processing	Cygwin software	edf2mit WFDB application	ice011_p_1of3_EHG	ice011_p_1of3.dat	PhysioNet	10.13026/C2159J	Data processing	wfdb2mat WFDB application	icelandic16ehgmat.zip	PhysioNet	10.13026/C2159J	http://dx.doi.org/10.13026/C2159J
ice011_p_2of3	Recording protocol	reusable Ag/AgCl electrodes	13	millimeter	UO	UO:0000016	8	millimeter	UO	UO:0000016	4-by-4 grid	Embla A10	Natus Neurology, CA, USA	200	hertz	UO	UO:0000106	2	Data processing	Cygwin software	edf2mit WFDB application	ice011_p_2of3_EHG	ice011_p_2of3.dat	PhysioNet	10.13026/C2159J	Data processing	wfdb2mat WFDB application	icelandic16ehgmat.zip	PhysioNet	10.13026/C2159J	http://dx.doi.org/10.13026/C2159J
ice011_l_3of3	Recording protocol	reusable Ag/AgCl electrodes	13	millimeter	UO	UO:0000016	8	millimeter	UO	UO:0000016	4-by-4 grid	Embla A10	Natus Neurology, CA, USA	200	hertz	UO	UO:0000106	3	Data processing	Cygwin software	edf2mit WFDB application	ice011_l_3of3_EHG	ice011_l_3of3.dat	PhysioNet	10.13026/C2159J	Data processing	wfdb2mat WFDB application	icelandic16ehgmat.zip	PhysioNet	10.13026/C2159J	http://dx.doi.org/10.13026/C2159J
ice012_p_1of4	Recording protocol	reusable Ag/AgCl electrodes	13	millimeter	UO	UO:0000016	8	millimeter	UO	UO:0000016	4-by-4 grid	Embla A10	Natus Neurology, CA, USA	200	hertz	UO	UO:0000106	1	Data processing	Cygwin software	edf2mit WFDB application	ice012_p_1of4_EHG	ice012_p_1of4.dat	PhysioNet	10.13026/C2159J	Data processing	wfdb2mat WFDB application	icelandic16ehgmat.zip	PhysioNet	10.13026/C2159J	http://dx.doi.org/10.13026/C2159J
ice012_p_2of4	Recording protocol	reusable Ag/AgCl electrodes	13	millimeter	UO	UO:0000016	8	millimeter	UO	UO:0000016	4-by-4 grid	Embla A10	Natus Neurology, CA, USA	200	hertz	UO	UO:0000106	2	Data processing	Cygwin software	edf2mit WFDB application	ice012_p_2of4_EHG	ice012_p_2of4.dat	PhysioNet	10.13026/C2159J	Data processing	wfdb2mat WFDB application	icelandic16ehgmat.zip	PhysioNet	10.13026/C2159J	http://dx.doi.org/10.13026/C2159J
ice012_p_3of4	Recording protocol	reusable Ag/AgCl electrodes	13	millimeter	UO	UO:0000016	8	millimeter	UO	UO:0000016	4-by-4 grid	Embla A10	Natus Neurology, CA, USA	200	hertz	UO	UO:0000106	3	Data processing	Cygwin software	edf2mit WFDB application	ice012_p_3of4_EHG	ice012_p_3of4.dat	PhysioNet	10.13026/C2159J	Data processing	wfdb2mat WFDB application	icelandic16ehgmat.zip	PhysioNet	10.13026/C2159J	http://dx.doi.org/10.13026/C2159J
ice012_p_4of4	Recording protocol	reusable Ag/AgCl electrodes	13	millimeter	UO	UO:0000016	8	millimeter	UO	UO:0000016	4-by-4 grid	Embla A10	Natus Neurology, CA, USA	200	hertz	UO	UO:0000106	4	Data processing	Cygwin software	edf2mit WFDB application	ice012_p_4of4_EHG	ice012_p_4of4.dat	PhysioNet	10.13026/C2159J	Data processing	wfdb2mat WFDB application	icelandic16ehgmat.zip	PhysioNet	10.13026/C2159J	http://dx.doi.org/10.13026/C2159J
ice013_p_1of3	Recording protocol	reusable Ag/AgCl electrodes	13	millimeter	UO	UO:0000016	8	millimeter	UO	UO:0000016	4-by-4 grid	Embla A10	Natus Neurology, CA, USA	200	hertz	UO	UO:0000106	1	Data processing	Cygwin software	edf2mit WFDB application	ice013_p_1of3_EHG	ice013_p_1of3.dat	PhysioNet	10.13026/C2159J	Data processing	wfdb2mat WFDB application	icelandic16ehgmat.zip	PhysioNet	10.13026/C2159J	http://dx.doi.org/10.13026/C2159J
ice013_p_2of3	Recording protocol	reusable Ag/AgCl electrodes	13	millimeter	UO	UO:0000016	8	millimeter	UO	UO:0000016	4-by-4 grid	Embla A10	Natus Neurology, CA, USA	200	hertz	UO	UO:0000106	2	Data processing	Cygwin software	edf2mit WFDB application	ice013_p_2of3_EHG	ice013_p_2of3.dat	PhysioNet	10.13026/C2159J	Data processing	wfdb2mat WFDB application	icelandic16ehgmat.zip	PhysioNet	10.13026/C2159J	http://dx.doi.org/10.13026/C2159J
ice013_p_3of3	Recording protocol	reusable Ag/AgCl electrodes	13	millimeter	UO	UO:0000016	8	millimeter	UO	UO:0000016	4-by-4 grid	Embla A10	Natus Neurology, CA, USA	200	hertz	UO	UO:0000106	3	Data processing	Cygwin software	edf2mit WFDB application	ice013_p_3of3_EHG	ice013_p_3of3.dat	PhysioNet	10.13026/C2159J	Data processing	wfdb2mat WFDB application	icelandic16ehgmat.zip	PhysioNet	10.13026/C2159J	http://dx.doi.org/10.13026/C2159J
ice014_p_1of3	Recording protocol	reusable Ag/AgCl electrodes	13	millimeter	UO	UO:0000016	8	millimeter	UO	UO:0000016	4-by-4 grid	Embla A10	Natus Neurology, CA, USA	200	hertz	UO	UO:0000106	1	Data processing	Cygwin software	edf2mit WFDB application	ice014_p_1of3_EHG	ice014_p_1of3.dat	PhysioNet	10.13026/C2159J	Data processing	wfdb2mat WFDB application	icelandic16ehgmat.zip	PhysioNet	10.13026/C2159J	http://dx.doi.org/10.13026/C2159J
ice014_p_2of3	Recording protocol	reusable Ag/AgCl electrodes	13	millimeter	UO	UO:0000016	8	millimeter	UO	UO:0000016	4-by-4 grid	Embla A10	Natus Neurology, CA, USA	200	hertz	UO	UO:0000106	2	Data processing	Cygwin software	edf2mit WFDB application	ice014_p_2of3_EHG	ice014_p_2of3.dat	PhysioNet	10.13026/C2159J	Data processing	wfdb2mat WFDB application	icelandic16ehgmat.zip	PhysioNet	10.13026/C2159J	http://dx.doi.org/10.13026/C2159J
ice014_p_3of3	Recording protocol	reusable Ag/AgCl electrodes	13	millimeter	UO	UO:0000016	8	millimeter	UO	UO:0000016	4-by-4 grid	Embla A10	Natus Neurology, CA, USA	200	hertz	UO	UO:0000106	3	Data processing	Cygwin software	edf2mit WFDB application	ice014_p_3of3_EHG	ice014_p_3of3.dat	PhysioNet	10.13026/C2159J	Data processing	wfdb2mat WFDB application	icelandic16ehgmat.zip	PhysioNet	10.13026/C2159J	http://dx.doi.org/10.13026/C2159J
ice015_p_1of1	Recording protocol	reusable Ag/AgCl electrodes	13	millimeter	UO	UO:0000016	8	millimeter	UO	UO:0000016	4-by-4 grid	Embla A10	Natus Neurology, CA, USA	200	hertz	UO	UO:0000106	1	Data processing	Cygwin software	edf2mit WFDB application	ice015_p_1of1_EHG	ice015_p_1of1.dat	PhysioNet	10.13026/C2159J	Data processing	wfdb2mat WFDB application	icelandic16ehgmat.zip	PhysioNet	10.13026/C2159J	http://dx.doi.org/10.13026/C2159J
ice016_l_1of1	Recording protocol	reusable Ag/AgCl electrodes	13	millimeter	UO	UO:0000016	8	millimeter	UO	UO:0000016	4-by-4 grid	Embla A10	Natus Neurology, CA, USA	200	hertz	UO	UO:0000106	1	Data processing	Cygwin software	edf2mit WFDB application	ice016_l_1of1_EHG	ice016_l_1of1.dat	PhysioNet	10.13026/C2159J	Data processing	wfdb2mat WFDB application	icelandic16ehgmat.zip	PhysioNet	10.13026/C2159J	http://dx.doi.org/10.13026/C2159J
ice017_p_1of3	Recording protocol	reusable Ag/AgCl electrodes	13	millimeter	UO	UO:0000016	8	millimeter	UO	UO:0000016	4-by-4 grid	Embla A10	Natus Neurology, CA, USA	200	hertz	UO	UO:0000106	1	Data processing	Cygwin software	edf2mit WFDB application	ice017_p_1of3_EHG	ice017_p_1of3.dat	PhysioNet	10.13026/C2159J	Data processing	wfdb2mat WFDB application	icelandic16ehgmat.zip	PhysioNet	10.13026/C2159J	http://dx.doi.org/10.13026/C2159J
ice017_p_2of3	Recording protocol	reusable Ag/AgCl electrodes	13	millimeter	UO	UO:0000016	8	millimeter	UO	UO:0000016	4-by-4 grid	Embla A10	Natus Neurology, CA, USA	200	hertz	UO	UO:0000106	2	Data processing	Cygwin software	edf2mit WFDB application	ice017_p_2of3_EHG	ice017_p_2of3.dat	PhysioNet	10.13026/C2159J	Data processing	wfdb2mat WFDB application	icelandic16ehgmat.zip	PhysioNet	10.13026/C2159J	http://dx.doi.org/10.13026/C2159J
ice017_p_3of3	Recording protocol	reusable Ag/AgCl electrodes	13	millimeter	UO	UO:0000016	8	millimeter	UO	UO:0000016	4-by-4 grid	Embla A10	Natus Neurology, CA, USA	200	hertz	UO	UO:0000106	3	Data processing	Cygwin software	edf2mit WFDB application	ice017_p_3of3_EHG	ice017_p_3of3.dat	PhysioNet	10.13026/C2159J	Data processing	wfdb2mat WFDB application	icelandic16ehgmat.zip	PhysioNet	10.13026/C2159J	http://dx.doi.org/10.13026/C2159J
ice018_p_1of1	Recording protocol	reusable Ag/AgCl electrodes	13	millimeter	UO	UO:0000016	8	millimeter	UO	UO:0000016	4-by-4 grid	Embla A10	Natus Neurology, CA, USA	200	hertz	UO	UO:0000106	1	Data processing	Cygwin software	edf2mit WFDB application	ice018_p_1of1_EHG	ice018_p_1of1.dat	PhysioNet	10.13026/C2159J	Data processing	wfdb2mat WFDB application	icelandic16ehgmat.zip	PhysioNet	10.13026/C2159J	http://dx.doi.org/10.13026/C2159J
ice019_p_1of1	Recording protocol	reusable Ag/AgCl electrodes	13	millimeter	UO	UO:0000016	8	millimeter	UO	UO:0000016	4-by-4 grid	Embla A10	Natus Neurology, CA, USA	200	hertz	UO	UO:0000106	1	Data processing	Cygwin software	edf2mit WFDB application	ice019_p_1of1_EHG	ice019_p_1of1.dat	PhysioNet	10.13026/C2159J	Data processing	wfdb2mat WFDB application	icelandic16ehgmat.zip	PhysioNet	10.13026/C2159J	http://dx.doi.org/10.13026/C2159J
ice020_l_1of1	Recording protocol	reusable Ag/AgCl electrodes	13	millimeter	UO	UO:0000016	8	millimeter	UO	UO:0000016	4-by-4 grid	Embla A10	Natus Neurology, CA, USA	200	hertz	UO	UO:0000106	1	Data processing	Cygwin software	edf2mit WFDB application	ice020_l_1of1_EHG	ice020_l_1of1.dat	PhysioNet	10.13026/C2159J	Data processing	wfdb2mat WFDB application	icelandic16ehgmat.zip	PhysioNet	10.13026/C2159J	http://dx.doi.org/10.13026/C2159J
ice021_p_1of3	Recording protocol	reusable Ag/AgCl electrodes	13	millimeter	UO	UO:0000016	8	millimeter	UO	UO:0000016	4-by-4 grid	Embla A10	Natus Neurology, CA, USA	200	hertz	UO	UO:0000106	1	Data processing	Cygwin software	edf2mit WFDB application	ice021_p_1of3_EHG	ice021_p_1of3.dat	PhysioNet	10.13026/C2159J	Data processing	wfdb2mat WFDB application	icelandic16ehgmat.zip	PhysioNet	10.13026/C2159J	http://dx.doi.org/10.13026/C2159J
ice021_p_2of3	Recording protocol	reusable Ag/AgCl electrodes	13	millimeter	UO	UO:0000016	8	millimeter	UO	UO:0000016	4-by-4 grid	Embla A10	Natus Neurology, CA, USA	200	hertz	UO	UO:0000106	2	Data processing	Cygwin software	edf2mit WFDB application	ice021_p_2of3_EHG	ice021_p_2of3.dat	PhysioNet	10.13026/C2159J	Data processing	wfdb2mat WFDB application	icelandic16ehgmat.zip	PhysioNet	10.13026/C2159J	http://dx.doi.org/10.13026/C2159J
ice021_p_3of3	Recording protocol	reusable Ag/AgCl electrodes	13	millimeter	UO	UO:0000016	8	millimeter	UO	UO:0000016	4-by-4 grid	Embla A10	Natus Neurology, CA, USA	200	hertz	UO	UO:0000106	3	Data processing	Cygwin software	edf2mit WFDB application	ice021_p_3of3_EHG	ice021_p_3of3.dat	PhysioNet	10.13026/C2159J	Data processing	wfdb2mat WFDB application	icelandic16ehgmat.zip	PhysioNet	10.13026/C2159J	http://dx.doi.org/10.13026/C2159J
ice022_p_1of1	Recording protocol	reusable Ag/AgCl electrodes	13	millimeter	UO	UO:0000016	8	millimeter	UO	UO:0000016	4-by-4 grid	Embla A10	Natus Neurology, CA, USA	200	hertz	UO	UO:0000106	1	Data processing	Cygwin software	edf2mit WFDB application	ice022_p_1of1_EHG	ice022_p_1of1.dat	PhysioNet	10.13026/C2159J	Data processing	wfdb2mat WFDB application	icelandic16ehgmat.zip	PhysioNet	10.13026/C2159J	http://dx.doi.org/10.13026/C2159J
ice023_p_1of1	Recording protocol	reusable Ag/AgCl electrodes	13	millimeter	UO	UO:0000016	8	millimeter	UO	UO:0000016	4-by-4 grid	Embla A10	Natus Neurology, CA, USA	200	hertz	UO	UO:0000106	1	Data processing	Cygwin software	edf2mit WFDB application	ice023_p_1of1_EHG	ice023_p_1of1.dat	PhysioNet	10.13026/C2159J	Data processing	wfdb2mat WFDB application	icelandic16ehgmat.zip	PhysioNet	10.13026/C2159J	http://dx.doi.org/10.13026/C2159J
ice024_l_1of1	Recording protocol	reusable Ag/AgCl electrodes	13	millimeter	UO	UO:0000016	8	millimeter	UO	UO:0000016	4-by-4 grid	Embla A10	Natus Neurology, CA, USA	200	hertz	UO	UO:0000106	1	Data processing	Cygwin software	edf2mit WFDB application	ice024_l_1of1_EHG	ice024_l_1of1.dat	PhysioNet	10.13026/C2159J	Data processing	wfdb2mat WFDB application	icelandic16ehgmat.zip	PhysioNet	10.13026/C2159J	http://dx.doi.org/10.13026/C2159J
ice025_l_1of1	Recording protocol	reusable Ag/AgCl electrodes	13	millimeter	UO	UO:0000016	8	millimeter	UO	UO:0000016	4-by-4 grid	Embla A10	Natus Neurology, CA, USA	200	hertz	UO	UO:0000106	1	Data processing	Cygwin software	edf2mit WFDB application	ice025_l_1of1_EHG	ice025_l_1of1.dat	PhysioNet	10.13026/C2159J	Data processing	wfdb2mat WFDB application	icelandic16ehgmat.zip	PhysioNet	10.13026/C2159J	http://dx.doi.org/10.13026/C2159J
ice026_p_1of4	Recording protocol	reusable Ag/AgCl electrodes	13	millimeter	UO	UO:0000016	8	millimeter	UO	UO:0000016	4-by-4 grid	Embla A10	Natus Neurology, CA, USA	200	hertz	UO	UO:0000106	1	Data processing	Cygwin software	edf2mit WFDB application	ice026_p_1of4_EHG	ice026_p_1of4.dat	PhysioNet	10.13026/C2159J	Data processing	wfdb2mat WFDB application	icelandic16ehgmat.zip	PhysioNet	10.13026/C2159J	http://dx.doi.org/10.13026/C2159J
ice026_p_2of4	Recording protocol	reusable Ag/AgCl electrodes	13	millimeter	UO	UO:0000016	8	millimeter	UO	UO:0000016	4-by-4 grid	Embla A10	Natus Neurology, CA, USA	200	hertz	UO	UO:0000106	2	Data processing	Cygwin software	edf2mit WFDB application	ice026_p_2of4_EHG	ice026_p_2of4.dat	PhysioNet	10.13026/C2159J	Data processing	wfdb2mat WFDB application	icelandic16ehgmat.zip	PhysioNet	10.13026/C2159J	http://dx.doi.org/10.13026/C2159J
ice026_p_3of4	Recording protocol	reusable Ag/AgCl electrodes	13	millimeter	UO	UO:0000016	8	millimeter	UO	UO:0000016	4-by-4 grid	Embla A10	Natus Neurology, CA, USA	200	hertz	UO	UO:0000106	3	Data processing	Cygwin software	edf2mit WFDB application	ice026_p_3of4_EHG	ice026_p_3of4.dat	PhysioNet	10.13026/C2159J	Data processing	wfdb2mat WFDB application	icelandic16ehgmat.zip	PhysioNet	10.13026/C2159J	http://dx.doi.org/10.13026/C2159J
ice026_p_4of4	Recording protocol	reusable Ag/AgCl electrodes	13	millimeter	UO	UO:0000016	8	millimeter	UO	UO:0000016	4-by-4 grid	Embla A10	Natus Neurology, CA, USA	200	hertz	UO	UO:0000106	4	Data processing	Cygwin software	edf2mit WFDB application	ice026_p_4of4_EHG	ice026_p_4of4.dat	PhysioNet	10.13026/C2159J	Data processing	wfdb2mat WFDB application	icelandic16ehgmat.zip	PhysioNet	10.13026/C2159J	http://dx.doi.org/10.13026/C2159J
ice027_p_1of7	Recording protocol	reusable Ag/AgCl electrodes	13	millimeter	UO	UO:0000016	8	millimeter	UO	UO:0000016	4-by-4 grid	Embla A10	Natus Neurology, CA, USA	200	hertz	UO	UO:0000106	1	Data processing	Cygwin software	edf2mit WFDB application	ice027_p_1of7_EHG	ice027_p_1of7.dat	PhysioNet	10.13026/C2159J	Data processing	wfdb2mat WFDB application	icelandic16ehgmat.zip	PhysioNet	10.13026/C2159J	http://dx.doi.org/10.13026/C2159J
ice027_p_2of7	Recording protocol	reusable Ag/AgCl electrodes	13	millimeter	UO	UO:0000016	8	millimeter	UO	UO:0000016	4-by-4 grid	Embla A10	Natus Neurology, CA, USA	200	hertz	UO	UO:0000106	2	Data processing	Cygwin software	edf2mit WFDB application	ice027_p_2of7_EHG	ice027_p_2of7.dat	PhysioNet	10.13026/C2159J	Data processing	wfdb2mat WFDB application	icelandic16ehgmat.zip	PhysioNet	10.13026/C2159J	http://dx.doi.org/10.13026/C2159J
ice027_p_3of7	Recording protocol	reusable Ag/AgCl electrodes	13	millimeter	UO	UO:0000016	8	millimeter	UO	UO:0000016	4-by-4 grid	Embla A10	Natus Neurology, CA, USA	200	hertz	UO	UO:0000106	3	Data processing	Cygwin software	edf2mit WFDB application	ice027_p_3of7_EHG	ice027_p_3of7.dat	PhysioNet	10.13026/C2159J	Data processing	wfdb2mat WFDB application	icelandic16ehgmat.zip	PhysioNet	10.13026/C2159J	http://dx.doi.org/10.13026/C2159J
ice027_p_4of7	Recording protocol	reusable Ag/AgCl electrodes	13	millimeter	UO	UO:0000016	8	millimeter	UO	UO:0000016	4-by-4 grid	Embla A10	Natus Neurology, CA, USA	200	hertz	UO	UO:0000106	4	Data processing	Cygwin software	edf2mit WFDB application	ice027_p_4of7_EHG	ice027_p_4of7.dat	PhysioNet	10.13026/C2159J	Data processing	wfdb2mat WFDB application	icelandic16ehgmat.zip	PhysioNet	10.13026/C2159J	http://dx.doi.org/10.13026/C2159J
ice027_p_5of7	Recording protocol	reusable Ag/AgCl electrodes	13	millimeter	UO	UO:0000016	8	millimeter	UO	UO:0000016	4-by-4 grid	Embla A10	Natus Neurology, CA, USA	200	hertz	UO	UO:0000106	5	Data processing	Cygwin software	edf2mit WFDB application	ice027_p_5of7_EHG	ice027_p_5of7.dat	PhysioNet	10.13026/C2159J	Data processing	wfdb2mat WFDB application	icelandic16ehgmat.zip	PhysioNet	10.13026/C2159J	http://dx.doi.org/10.13026/C2159J
ice027_p_6of7	Recording protocol	reusable Ag/AgCl electrodes	13	millimeter	UO	UO:0000016	8	millimeter	UO	UO:0000016	4-by-4 grid	Embla A10	Natus Neurology, CA, USA	200	hertz	UO	UO:0000106	6	Data processing	Cygwin software	edf2mit WFDB application	ice027_p_6of7_EHG	ice027_p_6of7.dat	PhysioNet	10.13026/C2159J	Data processing	wfdb2mat WFDB application	icelandic16ehgmat.zip	PhysioNet	10.13026/C2159J	http://dx.doi.org/10.13026/C2159J
ice027_l_7of7	Recording protocol	reusable Ag/AgCl electrodes	13	millimeter	UO	UO:0000016	8	millimeter	UO	UO:0000016	4-by-4 grid	Embla A10	Natus Neurology, CA, USA	200	hertz	UO	UO:0000106	7	Data processing	Cygwin software	edf2mit WFDB application	ice027_l_7of7_EHG	ice027_l_7of7.dat	PhysioNet	10.13026/C2159J	Data processing	wfdb2mat WFDB application	icelandic16ehgmat.zip	PhysioNet	10.13026/C2159J	http://dx.doi.org/10.13026/C2159J
ice028_p_1of3	Recording protocol	reusable Ag/AgCl electrodes	13	millimeter	UO	UO:0000016	8	millimeter	UO	UO:0000016	4-by-4 grid	Embla A10	Natus Neurology, CA, USA	200	hertz	UO	UO:0000106	1	Data processing	Cygwin software	edf2mit WFDB application	ice028_p_1of3_EHG	ice028_p_1of3.dat	PhysioNet	10.13026/C2159J	Data processing	wfdb2mat WFDB application	icelandic16ehgmat.zip	PhysioNet	10.13026/C2159J	http://dx.doi.org/10.13026/C2159J
ice028_p_2of3	Recording protocol	reusable Ag/AgCl electrodes	13	millimeter	UO	UO:0000016	8	millimeter	UO	UO:0000016	4-by-4 grid	Embla A10	Natus Neurology, CA, USA	200	hertz	UO	UO:0000106	2	Data processing	Cygwin software	edf2mit WFDB application	ice028_p_2of3_EHG	ice028_p_2of3.dat	PhysioNet	10.13026/C2159J	Data processing	wfdb2mat WFDB application	icelandic16ehgmat.zip	PhysioNet	10.13026/C2159J	http://dx.doi.org/10.13026/C2159J
ice028_p_3of3	Recording protocol	reusable Ag/AgCl electrodes	13	millimeter	UO	UO:0000016	8	millimeter	UO	UO:0000016	4-by-4 grid	Embla A10	Natus Neurology, CA, USA	200	hertz	UO	UO:0000106	3	Data processing	Cygwin software	edf2mit WFDB application	ice028_p_3of3_EHG	ice028_p_3of3.dat	PhysioNet	10.13026/C2159J	Data processing	wfdb2mat WFDB application	icelandic16ehgmat.zip	PhysioNet	10.13026/C2159J	http://dx.doi.org/10.13026/C2159J
ice029_p_1of2	Recording protocol	reusable Ag/AgCl electrodes	13	millimeter	UO	UO:0000016	8	millimeter	UO	UO:0000016	4-by-4 grid	Embla A10	Natus Neurology, CA, USA	200	hertz	UO	UO:0000106	1	Data processing	Cygwin software	edf2mit WFDB application	ice029_p_1of2_EHG	ice029_p_1of2.dat	PhysioNet	10.13026/C2159J	Data processing	wfdb2mat WFDB application	icelandic16ehgmat.zip	PhysioNet	10.13026/C2159J	http://dx.doi.org/10.13026/C2159J
ice029_p_2of2	Recording protocol	reusable Ag/AgCl electrodes	13	millimeter	UO	UO:0000016	8	millimeter	UO	UO:0000016	4-by-4 grid	Embla A10	Natus Neurology, CA, USA	200	hertz	UO	UO:0000106	2	Data processing	Cygwin software	edf2mit WFDB application	ice029_p_2of2_EHG	ice029_p_2of2.dat	PhysioNet	10.13026/C2159J	Data processing	wfdb2mat WFDB application	icelandic16ehgmat.zip	PhysioNet	10.13026/C2159J	http://dx.doi.org/10.13026/C2159J
ice030_p_1of4	Recording protocol	reusable Ag/AgCl electrodes	13	millimeter	UO	UO:0000016	8	millimeter	UO	UO:0000016	4-by-4 grid	Embla A10	Natus Neurology, CA, USA	200	hertz	UO	UO:0000106	1	Data processing	Cygwin software	edf2mit WFDB application	ice030_p_1of4_EHG	ice030_p_1of4.dat	PhysioNet	10.13026/C2159J	Data processing	wfdb2mat WFDB application	icelandic16ehgmat.zip	PhysioNet	10.13026/C2159J	http://dx.doi.org/10.13026/C2159J
ice030_p_2of4	Recording protocol	reusable Ag/AgCl electrodes	13	millimeter	UO	UO:0000016	8	millimeter	UO	UO:0000016	4-by-4 grid	Embla A10	Natus Neurology, CA, USA	200	hertz	UO	UO:0000106	2	Data processing	Cygwin software	edf2mit WFDB application	ice030_p_2of4_EHG	ice030_p_2of4.dat	PhysioNet	10.13026/C2159J	Data processing	wfdb2mat WFDB application	icelandic16ehgmat.zip	PhysioNet	10.13026/C2159J	http://dx.doi.org/10.13026/C2159J
ice030_p_3of4	Recording protocol	reusable Ag/AgCl electrodes	13	millimeter	UO	UO:0000016	8	millimeter	UO	UO:0000016	4-by-4 grid	Embla A10	Natus Neurology, CA, USA	200	hertz	UO	UO:0000106	3	Data processing	Cygwin software	edf2mit WFDB application	ice030_p_3of4_EHG	ice030_p_3of4.dat	PhysioNet	10.13026/C2159J	Data processing	wfdb2mat WFDB application	icelandic16ehgmat.zip	PhysioNet	10.13026/C2159J	http://dx.doi.org/10.13026/C2159J
ice030_l_4of4	Recording protocol	reusable Ag/AgCl electrodes	13	millimeter	UO	UO:0000016	8	millimeter	UO	UO:0000016	4-by-4 grid	Embla A10	Natus Neurology, CA, USA	200	hertz	UO	UO:0000106	4	Data processing	Cygwin software	edf2mit WFDB application	ice030_l_4of4_EHG	ice030_l_4of4.dat	PhysioNet	10.13026/C2159J	Data processing	wfdb2mat WFDB application	icelandic16ehgmat.zip	PhysioNet	10.13026/C2159J	http://dx.doi.org/10.13026/C2159J
ice031_p_1of3	Recording protocol	reusable Ag/AgCl electrodes	13	millimeter	UO	UO:0000016	8	millimeter	UO	UO:0000016	4-by-4 grid	Embla A10	Natus Neurology, CA, USA	200	hertz	UO	UO:0000106	1	Data processing	Cygwin software	edf2mit WFDB application	ice031_p_1of3_EHG	ice031_p_1of3.dat	PhysioNet	10.13026/C2159J	Data processing	wfdb2mat WFDB application	icelandic16ehgmat.zip	PhysioNet	10.13026/C2159J	http://dx.doi.org/10.13026/C2159J
ice031_p_2of3	Recording protocol	reusable Ag/AgCl electrodes	13	millimeter	UO	UO:0000016	8	millimeter	UO	UO:0000016	4-by-4 grid	Embla A10	Natus Neurology, CA, USA	200	hertz	UO	UO:0000106	2	Data processing	Cygwin software	edf2mit WFDB application	ice031_p_2of3_EHG	ice031_p_2of3.dat	PhysioNet	10.13026/C2159J	Data processing	wfdb2mat WFDB application	icelandic16ehgmat.zip	PhysioNet	10.13026/C2159J	http://dx.doi.org/10.13026/C2159J
ice031_l_3of3	Recording protocol	reusable Ag/AgCl electrodes	13	millimeter	UO	UO:0000016	8	millimeter	UO	UO:0000016	4-by-4 grid	Embla A10	Natus Neurology, CA, USA	200	hertz	UO	UO:0000106	3	Data processing	Cygwin software	edf2mit WFDB application	ice031_l_3of3_EHG	ice031_l_3of3.dat	PhysioNet	10.13026/C2159J	Data processing	wfdb2mat WFDB application	icelandic16ehgmat.zip	PhysioNet	10.13026/C2159J	http://dx.doi.org/10.13026/C2159J
ice032_p_1of5	Recording protocol	reusable Ag/AgCl electrodes	13	millimeter	UO	UO:0000016	8	millimeter	UO	UO:0000016	4-by-4 grid	Embla A10	Natus Neurology, CA, USA	200	hertz	UO	UO:0000106	1	Data processing	Cygwin software	edf2mit WFDB application	ice032_p_1of5_EHG	ice032_p_1of5.dat	PhysioNet	10.13026/C2159J	Data processing	wfdb2mat WFDB application	icelandic16ehgmat.zip	PhysioNet	10.13026/C2159J	http://dx.doi.org/10.13026/C2159J
ice032_p_2of5	Recording protocol	reusable Ag/AgCl electrodes	13	millimeter	UO	UO:0000016	8	millimeter	UO	UO:0000016	4-by-4 grid	Embla A10	Natus Neurology, CA, USA	200	hertz	UO	UO:0000106	2	Data processing	Cygwin software	edf2mit WFDB application	ice032_p_2of5_EHG	ice032_p_2of5.dat	PhysioNet	10.13026/C2159J	Data processing	wfdb2mat WFDB application	icelandic16ehgmat.zip	PhysioNet	10.13026/C2159J	http://dx.doi.org/10.13026/C2159J
ice032_p_3of5	Recording protocol	reusable Ag/AgCl electrodes	13	millimeter	UO	UO:0000016	8	millimeter	UO	UO:0000016	4-by-4 grid	Embla A10	Natus Neurology, CA, USA	200	hertz	UO	UO:0000106	3	Data processing	Cygwin software	edf2mit WFDB application	ice032_p_3of5_EHG	ice032_p_3of5.dat	PhysioNet	10.13026/C2159J	Data processing	wfdb2mat WFDB application	icelandic16ehgmat.zip	PhysioNet	10.13026/C2159J	http://dx.doi.org/10.13026/C2159J
ice032_p_4of5	Recording protocol	reusable Ag/AgCl electrodes	13	millimeter	UO	UO:0000016	8	millimeter	UO	UO:0000016	4-by-4 grid	Embla A10	Natus Neurology, CA, USA	200	hertz	UO	UO:0000106	4	Data processing	Cygwin software	edf2mit WFDB application	ice032_p_4of5_EHG	ice032_p_4of5.dat	PhysioNet	10.13026/C2159J	Data processing	wfdb2mat WFDB application	icelandic16ehgmat.zip	PhysioNet	10.13026/C2159J	http://dx.doi.org/10.13026/C2159J
ice032_p_5of5	Recording protocol	reusable Ag/AgCl electrodes	13	millimeter	UO	UO:0000016	8	millimeter	UO	UO:0000016	4-by-4 grid	Embla A10	Natus Neurology, CA, USA	200	hertz	UO	UO:0000106	5	Data processing	Cygwin software	edf2mit WFDB application	ice032_p_5of5_EHG	ice032_p_5of5.dat	PhysioNet	10.13026/C2159J	Data processing	wfdb2mat WFDB application	icelandic16ehgmat.zip	PhysioNet	10.13026/C2159J	http://dx.doi.org/10.13026/C2159J
ice033_p_1of1	Recording protocol	reusable Ag/AgCl electrodes	13	millimeter	UO	UO:0000016	8	millimeter	UO	UO:0000016	4-by-4 grid	Embla A10	Natus Neurology, CA, USA	200	hertz	UO	UO:0000106	1	Data processing	Cygwin software	edf2mit WFDB application	ice033_p_1of1_EHG	ice033_p_1of1.dat	PhysioNet	10.13026/C2159J	Data processing	wfdb2mat WFDB application	icelandic16ehgmat.zip	PhysioNet	10.13026/C2159J	http://dx.doi.org/10.13026/C2159J
ice034_p_1of5	Recording protocol	reusable Ag/AgCl electrodes	13	millimeter	UO	UO:0000016	8	millimeter	UO	UO:0000016	4-by-4 grid	Embla A10	Natus Neurology, CA, USA	200	hertz	UO	UO:0000106	1	Data processing	Cygwin software	edf2mit WFDB application	ice034_p_1of5_EHG	ice034_p_1of5.dat	PhysioNet	10.13026/C2159J	Data processing	wfdb2mat WFDB application	icelandic16ehgmat.zip	PhysioNet	10.13026/C2159J	http://dx.doi.org/10.13026/C2159J
ice034_p_2of5	Recording protocol	reusable Ag/AgCl electrodes	13	millimeter	UO	UO:0000016	8	millimeter	UO	UO:0000016	4-by-4 grid	Embla A10	Natus Neurology, CA, USA	200	hertz	UO	UO:0000106	2	Data processing	Cygwin software	edf2mit WFDB application	ice034_p_2of5_EHG	ice034_p_2of5.dat	PhysioNet	10.13026/C2159J	Data processing	wfdb2mat WFDB application	icelandic16ehgmat.zip	PhysioNet	10.13026/C2159J	http://dx.doi.org/10.13026/C2159J
ice034_p_3of5	Recording protocol	reusable Ag/AgCl electrodes	13	millimeter	UO	UO:0000016	8	millimeter	UO	UO:0000016	4-by-4 grid	Embla A10	Natus Neurology, CA, USA	200	hertz	UO	UO:0000106	3	Data processing	Cygwin software	edf2mit WFDB application	ice034_p_3of5_EHG	ice034_p_3of5.dat	PhysioNet	10.13026/C2159J	Data processing	wfdb2mat WFDB application	icelandic16ehgmat.zip	PhysioNet	10.13026/C2159J	http://dx.doi.org/10.13026/C2159J
ice034_p_4of5	Recording protocol	reusable Ag/AgCl electrodes	13	millimeter	UO	UO:0000016	8	millimeter	UO	UO:0000016	4-by-4 grid	Embla A10	Natus Neurology, CA, USA	200	hertz	UO	UO:0000106	4	Data processing	Cygwin software	edf2mit WFDB application	ice034_p_4of5_EHG	ice034_p_4of5.dat	PhysioNet	10.13026/C2159J	Data processing	wfdb2mat WFDB application	icelandic16ehgmat.zip	PhysioNet	10.13026/C2159J	http://dx.doi.org/10.13026/C2159J
ice034_l_5of5	Recording protocol	reusable Ag/AgCl electrodes	13	millimeter	UO	UO:0000016	8	millimeter	UO	UO:0000016	4-by-4 grid	Embla A10	Natus Neurology, CA, USA	200	hertz	UO	UO:0000106	5	Data processing	Cygwin software	edf2mit WFDB application	ice034_l_5of5_EHG	ice034_l_5of5.dat	PhysioNet	10.13026/C2159J	Data processing	wfdb2mat WFDB application	icelandic16ehgmat.zip	PhysioNet	10.13026/C2159J	http://dx.doi.org/10.13026/C2159J
ice035_p_1of3	Recording protocol	reusable Ag/AgCl electrodes	13	millimeter	UO	UO:0000016	8	millimeter	UO	UO:0000016	4-by-4 grid	Embla A10	Natus Neurology, CA, USA	200	hertz	UO	UO:0000106	1	Data processing	Cygwin software	edf2mit WFDB application	ice035_p_1of3_EHG	ice035_p_1of3.dat	PhysioNet	10.13026/C2159J	Data processing	wfdb2mat WFDB application	icelandic16ehgmat.zip	PhysioNet	10.13026/C2159J	http://dx.doi.org/10.13026/C2159J
ice035_p_2of3	Recording protocol	reusable Ag/AgCl electrodes	13	millimeter	UO	UO:0000016	8	millimeter	UO	UO:0000016	4-by-4 grid	Embla A10	Natus Neurology, CA, USA	200	hertz	UO	UO:0000106	2	Data processing	Cygwin software	edf2mit WFDB application	ice035_p_2of3_EHG	ice035_p_2of3.dat	PhysioNet	10.13026/C2159J	Data processing	wfdb2mat WFDB application	icelandic16ehgmat.zip	PhysioNet	10.13026/C2159J	http://dx.doi.org/10.13026/C2159J
ice035_p_3of3	Recording protocol	reusable Ag/AgCl electrodes	13	millimeter	UO	UO:0000016	8	millimeter	UO	UO:0000016	4-by-4 grid	Embla A10	Natus Neurology, CA, USA	200	hertz	UO	UO:0000106	3	Data processing	Cygwin software	edf2mit WFDB application	ice035_p_3of3_EHG	ice035_p_3of3.dat	PhysioNet	10.13026/C2159J	Data processing	wfdb2mat WFDB application	icelandic16ehgmat.zip	PhysioNet	10.13026/C2159J	http://dx.doi.org/10.13026/C2159J
ice036_p_1of6	Recording protocol	reusable Ag/AgCl electrodes	13	millimeter	UO	UO:0000016	8	millimeter	UO	UO:0000016	4-by-4 grid	Embla A10	Natus Neurology, CA, USA	200	hertz	UO	UO:0000106	1	Data processing	Cygwin software	edf2mit WFDB application	ice036_p_1of6_EHG	ice036_p_1of6.dat	PhysioNet	10.13026/C2159J	Data processing	wfdb2mat WFDB application	icelandic16ehgmat.zip	PhysioNet	10.13026/C2159J	http://dx.doi.org/10.13026/C2159J
ice036_p_2of6	Recording protocol	reusable Ag/AgCl electrodes	13	millimeter	UO	UO:0000016	8	millimeter	UO	UO:0000016	4-by-4 grid	Embla A10	Natus Neurology, CA, USA	200	hertz	UO	UO:0000106	2	Data processing	Cygwin software	edf2mit WFDB application	ice036_p_2of6_EHG	ice036_p_2of6.dat	PhysioNet	10.13026/C2159J	Data processing	wfdb2mat WFDB application	icelandic16ehgmat.zip	PhysioNet	10.13026/C2159J	http://dx.doi.org/10.13026/C2159J
ice036_p_3of6	Recording protocol	reusable Ag/AgCl electrodes	13	millimeter	UO	UO:0000016	8	millimeter	UO	UO:0000016	4-by-4 grid	Embla A10	Natus Neurology, CA, USA	200	hertz	UO	UO:0000106	3	Data processing	Cygwin software	edf2mit WFDB application	ice036_p_3of6_EHG	ice036_p_3of6.dat	PhysioNet	10.13026/C2159J	Data processing	wfdb2mat WFDB application	icelandic16ehgmat.zip	PhysioNet	10.13026/C2159J	http://dx.doi.org/10.13026/C2159J
ice036_p_4of6	Recording protocol	reusable Ag/AgCl electrodes	13	millimeter	UO	UO:0000016	8	millimeter	UO	UO:0000016	4-by-4 grid	Embla A10	Natus Neurology, CA, USA	200	hertz	UO	UO:0000106	4	Data processing	Cygwin software	edf2mit WFDB application	ice036_p_4of6_EHG	ice036_p_4of6.dat	PhysioNet	10.13026/C2159J	Data processing	wfdb2mat WFDB application	icelandic16ehgmat.zip	PhysioNet	10.13026/C2159J	http://dx.doi.org/10.13026/C2159J
ice036_p_5of6	Recording protocol	reusable Ag/AgCl electrodes	13	millimeter	UO	UO:0000016	8	millimeter	UO	UO:0000016	4-by-4 grid	Embla A10	Natus Neurology, CA, USA	200	hertz	UO	UO:0000106	5	Data processing	Cygwin software	edf2mit WFDB application	ice036_p_5of6_EHG	ice036_p_5of6.dat	PhysioNet	10.13026/C2159J	Data processing	wfdb2mat WFDB application	icelandic16ehgmat.zip	PhysioNet	10.13026/C2159J	http://dx.doi.org/10.13026/C2159J
ice036_p_6of6	Recording protocol	reusable Ag/AgCl electrodes	13	millimeter	UO	UO:0000016	8	millimeter	UO	UO:0000016	4-by-4 grid	Embla A10	Natus Neurology, CA, USA	200	hertz	UO	UO:0000106	6	Data processing	Cygwin software	edf2mit WFDB application	ice036_p_6of6_EHG	ice036_p_6of6.dat	PhysioNet	10.13026/C2159J	Data processing	wfdb2mat WFDB application	icelandic16ehgmat.zip	PhysioNet	10.13026/C2159J	http://dx.doi.org/10.13026/C2159J
ice037_p_1of2	Recording protocol	reusable Ag/AgCl electrodes	13	millimeter	UO	UO:0000016	8	millimeter	UO	UO:0000016	4-by-4 grid	Embla A10	Natus Neurology, CA, USA	200	hertz	UO	UO:0000106	1	Data processing	Cygwin software	edf2mit WFDB application	ice037_p_1of2_EHG	ice037_p_1of2.dat	PhysioNet	10.13026/C2159J	Data processing	wfdb2mat WFDB application	icelandic16ehgmat.zip	PhysioNet	10.13026/C2159J	http://dx.doi.org/10.13026/C2159J
ice037_p_2of2	Recording protocol	reusable Ag/AgCl electrodes	13	millimeter	UO	UO:0000016	8	millimeter	UO	UO:0000016	4-by-4 grid	Embla A10	Natus Neurology, CA, USA	200	hertz	UO	UO:0000106	2	Data processing	Cygwin software	edf2mit WFDB application	ice037_p_2of2_EHG	ice037_p_2of2.dat	PhysioNet	10.13026/C2159J	Data processing	wfdb2mat WFDB application	icelandic16ehgmat.zip	PhysioNet	10.13026/C2159J	http://dx.doi.org/10.13026/C2159J
ice038_p_1of1	Recording protocol	reusable Ag/AgCl electrodes	13	millimeter	UO	UO:0000016	8	millimeter	UO	UO:0000016	4-by-4 grid	Embla A10	Natus Neurology, CA, USA	200	hertz	UO	UO:0000106	1	Data processing	Cygwin software	edf2mit WFDB application	ice038_p_1of1_EHG	ice038_p_1of1.dat	PhysioNet	10.13026/C2159J	Data processing	wfdb2mat WFDB application	icelandic16ehgmat.zip	PhysioNet	10.13026/C2159J	http://dx.doi.org/10.13026/C2159J
ice039_p_1of6	Recording protocol	reusable Ag/AgCl electrodes	13	millimeter	UO	UO:0000016	8	millimeter	UO	UO:0000016	4-by-4 grid	Embla A10	Natus Neurology, CA, USA	200	hertz	UO	UO:0000106	1	Data processing	Cygwin software	edf2mit WFDB application	ice039_p_1of6_EHG	ice039_p_1of6.dat	PhysioNet	10.13026/C2159J	Data processing	wfdb2mat WFDB application	icelandic16ehgmat.zip	PhysioNet	10.13026/C2159J	http://dx.doi.org/10.13026/C2159J
ice039_p_2of6	Recording protocol	reusable Ag/AgCl electrodes	13	millimeter	UO	UO:0000016	8	millimeter	UO	UO:0000016	4-by-4 grid	Embla A10	Natus Neurology, CA, USA	200	hertz	UO	UO:0000106	2	Data processing	Cygwin software	edf2mit WFDB application	ice039_p_2of6_EHG	ice039_p_2of6.dat	PhysioNet	10.13026/C2159J	Data processing	wfdb2mat WFDB application	icelandic16ehgmat.zip	PhysioNet	10.13026/C2159J	http://dx.doi.org/10.13026/C2159J
ice039_p_3of6	Recording protocol	reusable Ag/AgCl electrodes	13	millimeter	UO	UO:0000016	8	millimeter	UO	UO:0000016	4-by-4 grid	Embla A10	Natus Neurology, CA, USA	200	hertz	UO	UO:0000106	3	Data processing	Cygwin software	edf2mit WFDB application	ice039_p_3of6_EHG	ice039_p_3of6.dat	PhysioNet	10.13026/C2159J	Data processing	wfdb2mat WFDB application	icelandic16ehgmat.zip	PhysioNet	10.13026/C2159J	http://dx.doi.org/10.13026/C2159J
ice039_p_4of6	Recording protocol	reusable Ag/AgCl electrodes	13	millimeter	UO	UO:0000016	8	millimeter	UO	UO:0000016	4-by-4 grid	Embla A10	Natus Neurology, CA, USA	200	hertz	UO	UO:0000106	4	Data processing	Cygwin software	edf2mit WFDB application	ice039_p_4of6_EHG	ice039_p_4of6.dat	PhysioNet	10.13026/C2159J	Data processing	wfdb2mat WFDB application	icelandic16ehgmat.zip	PhysioNet	10.13026/C2159J	http://dx.doi.org/10.13026/C2159J
ice039_p_5of6	Recording protocol	reusable Ag/AgCl electrodes	13	millimeter	UO	UO:0000016	8	millimeter	UO	UO:0000016	4-by-4 grid	Embla A10	Natus Neurology, CA, USA	200	hertz	UO	UO:0000106	5	Data processing	Cygwin software	edf2mit WFDB application	ice039_p_5of6_EHG	ice039_p_5of6.dat	PhysioNet	10.13026/C2159J	Data processing	wfdb2mat WFDB application	icelandic16ehgmat.zip	PhysioNet	10.13026/C2159J	http://dx.doi.org/10.13026/C2159J
ice039_p_6aof6	Recording protocol	reusable Ag/AgCl electrodes	13	millimeter	UO	UO:0000016	8	millimeter	UO	UO:0000016	4-by-4 grid	Embla A10	Natus Neurology, CA, USA	200	hertz	UO	UO:0000106	6	Data processing	Cygwin software	edf2mit WFDB application	ice039_p_6aof6_EHG	ice039_p_6aof6.dat	PhysioNet	10.13026/C2159J	Data processing	wfdb2mat WFDB application	icelandic16ehgmat.zip	PhysioNet	10.13026/C2159J	http://dx.doi.org/10.13026/C2159J
ice039_p_6bof6	Recording protocol	reusable Ag/AgCl electrodes	13	millimeter	UO	UO:0000016	8	millimeter	UO	UO:0000016	4-by-4 grid	Embla A10	Natus Neurology, CA, USA	200	hertz	UO	UO:0000106	6	Data processing	Cygwin software	edf2mit WFDB application	ice039_p_6bof6_EHG	ice039_p_6bof6.dat	PhysioNet	10.13026/C2159J	Data processing	wfdb2mat WFDB application	icelandic16ehgmat.zip	PhysioNet	10.13026/C2159J	http://dx.doi.org/10.13026/C2159J
ice040_p_1of5	Recording protocol	reusable Ag/AgCl electrodes	13	millimeter	UO	UO:0000016	8	millimeter	UO	UO:0000016	4-by-4 grid	Embla A10	Natus Neurology, CA, USA	200	hertz	UO	UO:0000106	1	Data processing	Cygwin software	edf2mit WFDB application	ice040_p_1of5_EHG	ice040_p_1of5.dat	PhysioNet	10.13026/C2159J	Data processing	wfdb2mat WFDB application	icelandic16ehgmat.zip	PhysioNet	10.13026/C2159J	http://dx.doi.org/10.13026/C2159J
ice040_p_2of5	Recording protocol	reusable Ag/AgCl electrodes	13	millimeter	UO	UO:0000016	8	millimeter	UO	UO:0000016	4-by-4 grid	Embla A10	Natus Neurology, CA, USA	200	hertz	UO	UO:0000106	2	Data processing	Cygwin software	edf2mit WFDB application	ice040_p_2of5_EHG	ice040_p_2of5.dat	PhysioNet	10.13026/C2159J	Data processing	wfdb2mat WFDB application	icelandic16ehgmat.zip	PhysioNet	10.13026/C2159J	http://dx.doi.org/10.13026/C2159J
ice040_p_3of5	Recording protocol	reusable Ag/AgCl electrodes	13	millimeter	UO	UO:0000016	8	millimeter	UO	UO:0000016	4-by-4 grid	Embla A10	Natus Neurology, CA, USA	200	hertz	UO	UO:0000106	3	Data processing	Cygwin software	edf2mit WFDB application	ice040_p_3of5_EHG	ice040_p_3of5.dat	PhysioNet	10.13026/C2159J	Data processing	wfdb2mat WFDB application	icelandic16ehgmat.zip	PhysioNet	10.13026/C2159J	http://dx.doi.org/10.13026/C2159J
ice040_p_4of5	Recording protocol	reusable Ag/AgCl electrodes	13	millimeter	UO	UO:0000016	8	millimeter	UO	UO:0000016	4-by-4 grid	Embla A10	Natus Neurology, CA, USA	200	hertz	UO	UO:0000106	4	Data processing	Cygwin software	edf2mit WFDB application	ice040_p_4of5_EHG	ice040_p_4of5.dat	PhysioNet	10.13026/C2159J	Data processing	wfdb2mat WFDB application	icelandic16ehgmat.zip	PhysioNet	10.13026/C2159J	http://dx.doi.org/10.13026/C2159J
ice040_p_5of5	Recording protocol	reusable Ag/AgCl electrodes	13	millimeter	UO	UO:0000016	8	millimeter	UO	UO:0000016	4-by-4 grid	Embla A10	Natus Neurology, CA, USA	200	hertz	UO	UO:0000106	5	Data processing	Cygwin software	edf2mit WFDB application	ice040_p_5of5_EHG	ice040_p_5of5.dat	PhysioNet	10.13026/C2159J	Data processing	wfdb2mat WFDB application	icelandic16ehgmat.zip	PhysioNet	10.13026/C2159J	http://dx.doi.org/10.13026/C2159J
ice041_p_1of2	Recording protocol	reusable Ag/AgCl electrodes	13	millimeter	UO	UO:0000016	8	millimeter	UO	UO:0000016	4-by-4 grid	Embla A10	Natus Neurology, CA, USA	200	hertz	UO	UO:0000106	1	Data processing	Cygwin software	edf2mit WFDB application	ice041_p_1of2_EHG	ice041_p_1of2.dat	PhysioNet	10.13026/C2159J	Data processing	wfdb2mat WFDB application	icelandic16ehgmat.zip	PhysioNet	10.13026/C2159J	http://dx.doi.org/10.13026/C2159J
ice041_p_2of2	Recording protocol	reusable Ag/AgCl electrodes	13	millimeter	UO	UO:0000016	8	millimeter	UO	UO:0000016	4-by-4 grid	Embla A10	Natus Neurology, CA, USA	200	hertz	UO	UO:0000106	2	Data processing	Cygwin software	edf2mit WFDB application	ice041_p_2of2_EHG	ice041_p_2of2.dat	PhysioNet	10.13026/C2159J	Data processing	wfdb2mat WFDB application	icelandic16ehgmat.zip	PhysioNet	10.13026/C2159J	http://dx.doi.org/10.13026/C2159J
ice042_p_1of2	Recording protocol	reusable Ag/AgCl electrodes	13	millimeter	UO	UO:0000016	8	millimeter	UO	UO:0000016	4-by-4 grid	Embla A10	Natus Neurology, CA, USA	200	hertz	UO	UO:0000106	1	Data processing	Cygwin software	edf2mit WFDB application	ice042_p_1of2_EHG	ice042_p_1of2.dat	PhysioNet	10.13026/C2159J	Data processing	wfdb2mat WFDB application	icelandic16ehgmat.zip	PhysioNet	10.13026/C2159J	http://dx.doi.org/10.13026/C2159J
ice042_p_2of2	Recording protocol	reusable Ag/AgCl electrodes	13	millimeter	UO	UO:0000016	8	millimeter	UO	UO:0000016	4-by-4 grid	Embla A10	Natus Neurology, CA, USA	200	hertz	UO	UO:0000106	2	Data processing	Cygwin software	edf2mit WFDB application	ice042_p_2of2_EHG	ice042_p_2of2.dat	PhysioNet	10.13026/C2159J	Data processing	wfdb2mat WFDB application	icelandic16ehgmat.zip	PhysioNet	10.13026/C2159J	http://dx.doi.org/10.13026/C2159J
ice043_p_1of2	Recording protocol	reusable Ag/AgCl electrodes	13	millimeter	UO	UO:0000016	8	millimeter	UO	UO:0000016	4-by-4 grid	Embla A10	Natus Neurology, CA, USA	200	hertz	UO	UO:0000106	1	Data processing	Cygwin software	edf2mit WFDB application	ice043_p_1of2_EHG	ice043_p_1of2.dat	PhysioNet	10.13026/C2159J	Data processing	wfdb2mat WFDB application	icelandic16ehgmat.zip	PhysioNet	10.13026/C2159J	http://dx.doi.org/10.13026/C2159J
ice043_p_2of2	Recording protocol	reusable Ag/AgCl electrodes	13	millimeter	UO	UO:0000016	8	millimeter	UO	UO:0000016	4-by-4 grid	Embla A10	Natus Neurology, CA, USA	200	hertz	UO	UO:0000106	2	Data processing	Cygwin software	edf2mit WFDB application	ice043_p_2of2_EHG	ice043_p_2of2.dat	PhysioNet	10.13026/C2159J	Data processing	wfdb2mat WFDB application	icelandic16ehgmat.zip	PhysioNet	10.13026/C2159J	http://dx.doi.org/10.13026/C2159J
ice044_p_1of3	Recording protocol	reusable Ag/AgCl electrodes	13	millimeter	UO	UO:0000016	8	millimeter	UO	UO:0000016	4-by-4 grid	Embla A10	Natus Neurology, CA, USA	200	hertz	UO	UO:0000106	1	Data processing	Cygwin software	edf2mit WFDB application	ice044_p_1of3_EHG	ice044_p_1of3.dat	PhysioNet	10.13026/C2159J	Data processing	wfdb2mat WFDB application	icelandic16ehgmat.zip	PhysioNet	10.13026/C2159J	http://dx.doi.org/10.13026/C2159J
ice044_p_2of3	Recording protocol	reusable Ag/AgCl electrodes	13	millimeter	UO	UO:0000016	8	millimeter	UO	UO:0000016	4-by-4 grid	Embla A10	Natus Neurology, CA, USA	200	hertz	UO	UO:0000106	2	Data processing	Cygwin software	edf2mit WFDB application	ice044_p_2of3_EHG	ice044_p_2of3.dat	PhysioNet	10.13026/C2159J	Data processing	wfdb2mat WFDB application	icelandic16ehgmat.zip	PhysioNet	10.13026/C2159J	http://dx.doi.org/10.13026/C2159J
ice044_p_3of3	Recording protocol	reusable Ag/AgCl electrodes	13	millimeter	UO	UO:0000016	8	millimeter	UO	UO:0000016	4-by-4 grid	Embla A10	Natus Neurology, CA, USA	200	hertz	UO	UO:0000106	3	Data processing	Cygwin software	edf2mit WFDB application	ice044_p_3of3_EHG	ice044_p_3of3.dat	PhysioNet	10.13026/C2159J	Data processing	wfdb2mat WFDB application	icelandic16ehgmat.zip	PhysioNet	10.13026/C2159J	http://dx.doi.org/10.13026/C2159J
ice045_p_1of4	Recording protocol	reusable Ag/AgCl electrodes	13	millimeter	UO	UO:0000016	8	millimeter	UO	UO:0000016	4-by-4 grid	Embla A10	Natus Neurology, CA, USA	200	hertz	UO	UO:0000106	1	Data processing	Cygwin software	edf2mit WFDB application	ice045_p_1of4_EHG	ice045_p_1of4.dat	PhysioNet	10.13026/C2159J	Data processing	wfdb2mat WFDB application	icelandic16ehgmat.zip	PhysioNet	10.13026/C2159J	http://dx.doi.org/10.13026/C2159J
ice045_p_2of4	Recording protocol	reusable Ag/AgCl electrodes	13	millimeter	UO	UO:0000016	8	millimeter	UO	UO:0000016	4-by-4 grid	Embla A10	Natus Neurology, CA, USA	200	hertz	UO	UO:0000106	2	Data processing	Cygwin software	edf2mit WFDB application	ice045_p_2of4_EHG	ice045_p_2of4.dat	PhysioNet	10.13026/C2159J	Data processing	wfdb2mat WFDB application	icelandic16ehgmat.zip	PhysioNet	10.13026/C2159J	http://dx.doi.org/10.13026/C2159J
ice045_p_3of4	Recording protocol	reusable Ag/AgCl electrodes	13	millimeter	UO	UO:0000016	8	millimeter	UO	UO:0000016	4-by-4 grid	Embla A10	Natus Neurology, CA, USA	200	hertz	UO	UO:0000106	3	Data processing	Cygwin software	edf2mit WFDB application	ice045_p_3of4_EHG	ice045_p_3of4.dat	PhysioNet	10.13026/C2159J	Data processing	wfdb2mat WFDB application	icelandic16ehgmat.zip	PhysioNet	10.13026/C2159J	http://dx.doi.org/10.13026/C2159J
ice045_p_4of4	Recording protocol	reusable Ag/AgCl electrodes	13	millimeter	UO	UO:0000016	8	millimeter	UO	UO:0000016	4-by-4 grid	Embla A10	Natus Neurology, CA, USA	200	hertz	UO	UO:0000106	4	Data processing	Cygwin software	edf2mit WFDB application	ice045_p_4of4_EHG	ice045_p_4of4.dat	PhysioNet	10.13026/C2159J	Data processing	wfdb2mat WFDB application	icelandic16ehgmat.zip	PhysioNet	10.13026/C2159J	http://dx.doi.org/10.13026/C2159J
ice001_l_1of1	Recording protocol	reusable Ag/AgCl electrodes	13	millimeter	UO	UO:0000016	8	millimeter	UO	UO:0000016	4-by-4 grid	Embla A10	Natus Neurology, CA, USA	200	hertz	UO	UO:0000106	1	Data processing	Cygwin software	edf2mit WFDB application	ice001_l_1of1_header	ice001_l_1of1.hea	PhysioNet	10.13026/C2159J	Data processing	wfdb2mat WFDB application	icelandic16ehgmat.zip	PhysioNet	10.13026/C2159J	http://dx.doi.org/10.13026/C2159J
ice002_p_1of3	Recording protocol	reusable Ag/AgCl electrodes	13	millimeter	UO	UO:0000016	8	millimeter	UO	UO:0000016	4-by-4 grid	Embla A10	Natus Neurology, CA, USA	200	hertz	UO	UO:0000106	1	Data processing	Cygwin software	edf2mit WFDB application	ice002_p_1of3_header	ice002_p_1of3.hea	PhysioNet	10.13026/C2159J	Data processing	wfdb2mat WFDB application	icelandic16ehgmat.zip	PhysioNet	10.13026/C2159J	http://dx.doi.org/10.13026/C2159J
ice002_p_2of3	Recording protocol	reusable Ag/AgCl electrodes	13	millimeter	UO	UO:0000016	8	millimeter	UO	UO:0000016	4-by-4 grid	Embla A10	Natus Neurology, CA, USA	200	hertz	UO	UO:0000106	2	Data processing	Cygwin software	edf2mit WFDB application	ice002_p_2of3_header	ice002_p_2of3.hea	PhysioNet	10.13026/C2159J	Data processing	wfdb2mat WFDB application	icelandic16ehgmat.zip	PhysioNet	10.13026/C2159J	http://dx.doi.org/10.13026/C2159J
ice002_p_3of3	Recording protocol	reusable Ag/AgCl electrodes	13	millimeter	UO	UO:0000016	8	millimeter	UO	UO:0000016	4-by-4 grid	Embla A10	Natus Neurology, CA, USA	200	hertz	UO	UO:0000106	3	Data processing	Cygwin software	edf2mit WFDB application	ice002_p_3of3_header	ice002_p_3of3.hea	PhysioNet	10.13026/C2159J	Data processing	wfdb2mat WFDB application	icelandic16ehgmat.zip	PhysioNet	10.13026/C2159J	http://dx.doi.org/10.13026/C2159J
ice003_p_1of2	Recording protocol	reusable Ag/AgCl electrodes	13	millimeter	UO	UO:0000016	8	millimeter	UO	UO:0000016	4-by-4 grid	Embla A10	Natus Neurology, CA, USA	200	hertz	UO	UO:0000106	1	Data processing	Cygwin software	edf2mit WFDB application	ice003_p_1of2_header	ice003_p_1of2.hea	PhysioNet	10.13026/C2159J	Data processing	wfdb2mat WFDB application	icelandic16ehgmat.zip	PhysioNet	10.13026/C2159J	http://dx.doi.org/10.13026/C2159J
ice003_p_2of2	Recording protocol	reusable Ag/AgCl electrodes	13	millimeter	UO	UO:0000016	8	millimeter	UO	UO:0000016	4-by-4 grid	Embla A10	Natus Neurology, CA, USA	200	hertz	UO	UO:0000106	2	Data processing	Cygwin software	edf2mit WFDB application	ice003_p_2of2_header	ice003_p_2of2.hea	PhysioNet	10.13026/C2159J	Data processing	wfdb2mat WFDB application	icelandic16ehgmat.zip	PhysioNet	10.13026/C2159J	http://dx.doi.org/10.13026/C2159J
ice004_p_1of1	Recording protocol	reusable Ag/AgCl electrodes	13	millimeter	UO	UO:0000016	8	millimeter	UO	UO:0000016	4-by-4 grid	Embla A10	Natus Neurology, CA, USA	200	hertz	UO	UO:0000106	1	Data processing	Cygwin software	edf2mit WFDB application	ice004_p_1of1_header	ice004_p_1of1.hea	PhysioNet	10.13026/C2159J	Data processing	wfdb2mat WFDB application	icelandic16ehgmat.zip	PhysioNet	10.13026/C2159J	http://dx.doi.org/10.13026/C2159J
ice005_p_1of3	Recording protocol	reusable Ag/AgCl electrodes	13	millimeter	UO	UO:0000016	8	millimeter	UO	UO:0000016	4-by-4 grid	Embla A10	Natus Neurology, CA, USA	200	hertz	UO	UO:0000106	1	Data processing	Cygwin software	edf2mit WFDB application	ice005_p_1of3_header	ice005_p_1of3.hea	PhysioNet	10.13026/C2159J	Data processing	wfdb2mat WFDB application	icelandic16ehgmat.zip	PhysioNet	10.13026/C2159J	http://dx.doi.org/10.13026/C2159J
ice005_p_2of3	Recording protocol	reusable Ag/AgCl electrodes	13	millimeter	UO	UO:0000016	8	millimeter	UO	UO:0000016	4-by-4 grid	Embla A10	Natus Neurology, CA, USA	200	hertz	UO	UO:0000106	2	Data processing	Cygwin software	edf2mit WFDB application	ice005_p_2of3_header	ice005_p_2of3.hea	PhysioNet	10.13026/C2159J	Data processing	wfdb2mat WFDB application	icelandic16ehgmat.zip	PhysioNet	10.13026/C2159J	http://dx.doi.org/10.13026/C2159J
ice005_p_3of3	Recording protocol	reusable Ag/AgCl electrodes	13	millimeter	UO	UO:0000016	8	millimeter	UO	UO:0000016	4-by-4 grid	Embla A10	Natus Neurology, CA, USA	200	hertz	UO	UO:0000106	3	Data processing	Cygwin software	edf2mit WFDB application	ice005_p_3of3_header	ice005_p_3of3.hea	PhysioNet	10.13026/C2159J	Data processing	wfdb2mat WFDB application	icelandic16ehgmat.zip	PhysioNet	10.13026/C2159J	http://dx.doi.org/10.13026/C2159J
ice006_p_1of2	Recording protocol	reusable Ag/AgCl electrodes	13	millimeter	UO	UO:0000016	8	millimeter	UO	UO:0000016	4-by-4 grid	Embla A10	Natus Neurology, CA, USA	200	hertz	UO	UO:0000106	1	Data processing	Cygwin software	edf2mit WFDB application	ice006_p_1of2_header	ice006_p_1of2.hea	PhysioNet	10.13026/C2159J	Data processing	wfdb2mat WFDB application	icelandic16ehgmat.zip	PhysioNet	10.13026/C2159J	http://dx.doi.org/10.13026/C2159J
ice006_p_2of2	Recording protocol	reusable Ag/AgCl electrodes	13	millimeter	UO	UO:0000016	8	millimeter	UO	UO:0000016	4-by-4 grid	Embla A10	Natus Neurology, CA, USA	200	hertz	UO	UO:0000106	2	Data processing	Cygwin software	edf2mit WFDB application	ice006_p_2of2_header	ice006_p_2of2.hea	PhysioNet	10.13026/C2159J	Data processing	wfdb2mat WFDB application	icelandic16ehgmat.zip	PhysioNet	10.13026/C2159J	http://dx.doi.org/10.13026/C2159J
ice007_p_1of3	Recording protocol	reusable Ag/AgCl electrodes	13	millimeter	UO	UO:0000016	8	millimeter	UO	UO:0000016	4-by-4 grid	Embla A10	Natus Neurology, CA, USA	200	hertz	UO	UO:0000106	1	Data processing	Cygwin software	edf2mit WFDB application	ice007_p_1of3_header	ice007_p_1of3.hea	PhysioNet	10.13026/C2159J	Data processing	wfdb2mat WFDB application	icelandic16ehgmat.zip	PhysioNet	10.13026/C2159J	http://dx.doi.org/10.13026/C2159J
ice007_p_2of3	Recording protocol	reusable Ag/AgCl electrodes	13	millimeter	UO	UO:0000016	8	millimeter	UO	UO:0000016	4-by-4 grid	Embla A10	Natus Neurology, CA, USA	200	hertz	UO	UO:0000106	2	Data processing	Cygwin software	edf2mit WFDB application	ice007_p_2of3_header	ice007_p_2of3.hea	PhysioNet	10.13026/C2159J	Data processing	wfdb2mat WFDB application	icelandic16ehgmat.zip	PhysioNet	10.13026/C2159J	http://dx.doi.org/10.13026/C2159J
ice007_p_3of3	Recording protocol	reusable Ag/AgCl electrodes	13	millimeter	UO	UO:0000016	8	millimeter	UO	UO:0000016	4-by-4 grid	Embla A10	Natus Neurology, CA, USA	200	hertz	UO	UO:0000106	3	Data processing	Cygwin software	edf2mit WFDB application	ice007_p_3of3_header	ice007_p_3of3.hea	PhysioNet	10.13026/C2159J	Data processing	wfdb2mat WFDB application	icelandic16ehgmat.zip	PhysioNet	10.13026/C2159J	http://dx.doi.org/10.13026/C2159J
ice008_p_1of4	Recording protocol	reusable Ag/AgCl electrodes	13	millimeter	UO	UO:0000016	8	millimeter	UO	UO:0000016	4-by-4 grid	Embla A10	Natus Neurology, CA, USA	200	hertz	UO	UO:0000106	1	Data processing	Cygwin software	edf2mit WFDB application	ice008_p_1of4_header	ice008_p_1of4.hea	PhysioNet	10.13026/C2159J	Data processing	wfdb2mat WFDB application	icelandic16ehgmat.zip	PhysioNet	10.13026/C2159J	http://dx.doi.org/10.13026/C2159J
ice008_p_2of4	Recording protocol	reusable Ag/AgCl electrodes	13	millimeter	UO	UO:0000016	8	millimeter	UO	UO:0000016	4-by-4 grid	Embla A10	Natus Neurology, CA, USA	200	hertz	UO	UO:0000106	2	Data processing	Cygwin software	edf2mit WFDB application	ice008_p_2of4_header	ice008_p_2of4.hea	PhysioNet	10.13026/C2159J	Data processing	wfdb2mat WFDB application	icelandic16ehgmat.zip	PhysioNet	10.13026/C2159J	http://dx.doi.org/10.13026/C2159J
ice008_p_3of4	Recording protocol	reusable Ag/AgCl electrodes	13	millimeter	UO	UO:0000016	8	millimeter	UO	UO:0000016	4-by-4 grid	Embla A10	Natus Neurology, CA, USA	200	hertz	UO	UO:0000106	3	Data processing	Cygwin software	edf2mit WFDB application	ice008_p_3of4_header	ice008_p_3of4.hea	PhysioNet	10.13026/C2159J	Data processing	wfdb2mat WFDB application	icelandic16ehgmat.zip	PhysioNet	10.13026/C2159J	http://dx.doi.org/10.13026/C2159J
ice008_p_4of4	Recording protocol	reusable Ag/AgCl electrodes	13	millimeter	UO	UO:0000016	8	millimeter	UO	UO:0000016	4-by-4 grid	Embla A10	Natus Neurology, CA, USA	200	hertz	UO	UO:0000106	4	Data processing	Cygwin software	edf2mit WFDB application	ice008_p_4of4_header	ice008_p_4of4.hea	PhysioNet	10.13026/C2159J	Data processing	wfdb2mat WFDB application	icelandic16ehgmat.zip	PhysioNet	10.13026/C2159J	http://dx.doi.org/10.13026/C2159J
ice009_p_1of2	Recording protocol	reusable Ag/AgCl electrodes	13	millimeter	UO	UO:0000016	8	millimeter	UO	UO:0000016	4-by-4 grid	Embla A10	Natus Neurology, CA, USA	200	hertz	UO	UO:0000106	1	Data processing	Cygwin software	edf2mit WFDB application	ice009_p_1of2_header	ice009_p_1of2.hea	PhysioNet	10.13026/C2159J	Data processing	wfdb2mat WFDB application	icelandic16ehgmat.zip	PhysioNet	10.13026/C2159J	http://dx.doi.org/10.13026/C2159J
ice009_p_2of2	Recording protocol	reusable Ag/AgCl electrodes	13	millimeter	UO	UO:0000016	8	millimeter	UO	UO:0000016	4-by-4 grid	Embla A10	Natus Neurology, CA, USA	200	hertz	UO	UO:0000106	2	Data processing	Cygwin software	edf2mit WFDB application	ice009_p_2of2_header	ice009_p_2of2.hea	PhysioNet	10.13026/C2159J	Data processing	wfdb2mat WFDB application	icelandic16ehgmat.zip	PhysioNet	10.13026/C2159J	http://dx.doi.org/10.13026/C2159J
ice010_p_1of3	Recording protocol	reusable Ag/AgCl electrodes	13	millimeter	UO	UO:0000016	8	millimeter	UO	UO:0000016	4-by-4 grid	Embla A10	Natus Neurology, CA, USA	200	hertz	UO	UO:0000106	1	Data processing	Cygwin software	edf2mit WFDB application	ice010_p_1of3_header	ice010_p_1of3.hea	PhysioNet	10.13026/C2159J	Data processing	wfdb2mat WFDB application	icelandic16ehgmat.zip	PhysioNet	10.13026/C2159J	http://dx.doi.org/10.13026/C2159J
ice010_p_2of3	Recording protocol	reusable Ag/AgCl electrodes	13	millimeter	UO	UO:0000016	8	millimeter	UO	UO:0000016	4-by-4 grid	Embla A10	Natus Neurology, CA, USA	200	hertz	UO	UO:0000106	2	Data processing	Cygwin software	edf2mit WFDB application	ice010_p_2of3_header	ice010_p_2of3.hea	PhysioNet	10.13026/C2159J	Data processing	wfdb2mat WFDB application	icelandic16ehgmat.zip	PhysioNet	10.13026/C2159J	http://dx.doi.org/10.13026/C2159J
ice010_p_3of3	Recording protocol	reusable Ag/AgCl electrodes	13	millimeter	UO	UO:0000016	8	millimeter	UO	UO:0000016	4-by-4 grid	Embla A10	Natus Neurology, CA, USA	200	hertz	UO	UO:0000106	3	Data processing	Cygwin software	edf2mit WFDB application	ice010_p_3of3_header	ice010_p_3of3.hea	PhysioNet	10.13026/C2159J	Data processing	wfdb2mat WFDB application	icelandic16ehgmat.zip	PhysioNet	10.13026/C2159J	http://dx.doi.org/10.13026/C2159J
ice011_p_1of3	Recording protocol	reusable Ag/AgCl electrodes	13	millimeter	UO	UO:0000016	8	millimeter	UO	UO:0000016	4-by-4 grid	Embla A10	Natus Neurology, CA, USA	200	hertz	UO	UO:0000106	1	Data processing	Cygwin software	edf2mit WFDB application	ice011_p_1of3_header	ice011_p_1of3.hea	PhysioNet	10.13026/C2159J	Data processing	wfdb2mat WFDB application	icelandic16ehgmat.zip	PhysioNet	10.13026/C2159J	http://dx.doi.org/10.13026/C2159J
ice011_p_2of3	Recording protocol	reusable Ag/AgCl electrodes	13	millimeter	UO	UO:0000016	8	millimeter	UO	UO:0000016	4-by-4 grid	Embla A10	Natus Neurology, CA, USA	200	hertz	UO	UO:0000106	2	Data processing	Cygwin software	edf2mit WFDB application	ice011_p_2of3_header	ice011_p_2of3.hea	PhysioNet	10.13026/C2159J	Data processing	wfdb2mat WFDB application	icelandic16ehgmat.zip	PhysioNet	10.13026/C2159J	http://dx.doi.org/10.13026/C2159J
ice011_l_3of3	Recording protocol	reusable Ag/AgCl electrodes	13	millimeter	UO	UO:0000016	8	millimeter	UO	UO:0000016	4-by-4 grid	Embla A10	Natus Neurology, CA, USA	200	hertz	UO	UO:0000106	3	Data processing	Cygwin software	edf2mit WFDB application	ice011_l_3of3_header	ice011_l_3of3.hea	PhysioNet	10.13026/C2159J	Data processing	wfdb2mat WFDB application	icelandic16ehgmat.zip	PhysioNet	10.13026/C2159J	http://dx.doi.org/10.13026/C2159J
ice012_p_1of4	Recording protocol	reusable Ag/AgCl electrodes	13	millimeter	UO	UO:0000016	8	millimeter	UO	UO:0000016	4-by-4 grid	Embla A10	Natus Neurology, CA, USA	200	hertz	UO	UO:0000106	1	Data processing	Cygwin software	edf2mit WFDB application	ice012_p_1of4_header	ice012_p_1of4.hea	PhysioNet	10.13026/C2159J	Data processing	wfdb2mat WFDB application	icelandic16ehgmat.zip	PhysioNet	10.13026/C2159J	http://dx.doi.org/10.13026/C2159J
ice012_p_2of4	Recording protocol	reusable Ag/AgCl electrodes	13	millimeter	UO	UO:0000016	8	millimeter	UO	UO:0000016	4-by-4 grid	Embla A10	Natus Neurology, CA, USA	200	hertz	UO	UO:0000106	2	Data processing	Cygwin software	edf2mit WFDB application	ice012_p_2of4_header	ice012_p_2of4.hea	PhysioNet	10.13026/C2159J	Data processing	wfdb2mat WFDB application	icelandic16ehgmat.zip	PhysioNet	10.13026/C2159J	http://dx.doi.org/10.13026/C2159J
ice012_p_3of4	Recording protocol	reusable Ag/AgCl electrodes	13	millimeter	UO	UO:0000016	8	millimeter	UO	UO:0000016	4-by-4 grid	Embla A10	Natus Neurology, CA, USA	200	hertz	UO	UO:0000106	3	Data processing	Cygwin software	edf2mit WFDB application	ice012_p_3of4_header	ice012_p_3of4.hea	PhysioNet	10.13026/C2159J	Data processing	wfdb2mat WFDB application	icelandic16ehgmat.zip	PhysioNet	10.13026/C2159J	http://dx.doi.org/10.13026/C2159J
ice012_p_4of4	Recording protocol	reusable Ag/AgCl electrodes	13	millimeter	UO	UO:0000016	8	millimeter	UO	UO:0000016	4-by-4 grid	Embla A10	Natus Neurology, CA, USA	200	hertz	UO	UO:0000106	4	Data processing	Cygwin software	edf2mit WFDB application	ice012_p_4of4_header	ice012_p_4of4.hea	PhysioNet	10.13026/C2159J	Data processing	wfdb2mat WFDB application	icelandic16ehgmat.zip	PhysioNet	10.13026/C2159J	http://dx.doi.org/10.13026/C2159J
ice013_p_1of3	Recording protocol	reusable Ag/AgCl electrodes	13	millimeter	UO	UO:0000016	8	millimeter	UO	UO:0000016	4-by-4 grid	Embla A10	Natus Neurology, CA, USA	200	hertz	UO	UO:0000106	1	Data processing	Cygwin software	edf2mit WFDB application	ice013_p_1of3_header	ice013_p_1of3.hea	PhysioNet	10.13026/C2159J	Data processing	wfdb2mat WFDB application	icelandic16ehgmat.zip	PhysioNet	10.13026/C2159J	http://dx.doi.org/10.13026/C2159J
ice013_p_2of3	Recording protocol	reusable Ag/AgCl electrodes	13	millimeter	UO	UO:0000016	8	millimeter	UO	UO:0000016	4-by-4 grid	Embla A10	Natus Neurology, CA, USA	200	hertz	UO	UO:0000106	2	Data processing	Cygwin software	edf2mit WFDB application	ice013_p_2of3_header	ice013_p_2of3.hea	PhysioNet	10.13026/C2159J	Data processing	wfdb2mat WFDB application	icelandic16ehgmat.zip	PhysioNet	10.13026/C2159J	http://dx.doi.org/10.13026/C2159J
ice013_p_3of3	Recording protocol	reusable Ag/AgCl electrodes	13	millimeter	UO	UO:0000016	8	millimeter	UO	UO:0000016	4-by-4 grid	Embla A10	Natus Neurology, CA, USA	200	hertz	UO	UO:0000106	3	Data processing	Cygwin software	edf2mit WFDB application	ice013_p_3of3_header	ice013_p_3of3.hea	PhysioNet	10.13026/C2159J	Data processing	wfdb2mat WFDB application	icelandic16ehgmat.zip	PhysioNet	10.13026/C2159J	http://dx.doi.org/10.13026/C2159J
ice014_p_1of3	Recording protocol	reusable Ag/AgCl electrodes	13	millimeter	UO	UO:0000016	8	millimeter	UO	UO:0000016	4-by-4 grid	Embla A10	Natus Neurology, CA, USA	200	hertz	UO	UO:0000106	1	Data processing	Cygwin software	edf2mit WFDB application	ice014_p_1of3_header	ice014_p_1of3.hea	PhysioNet	10.13026/C2159J	Data processing	wfdb2mat WFDB application	icelandic16ehgmat.zip	PhysioNet	10.13026/C2159J	http://dx.doi.org/10.13026/C2159J
ice014_p_2of3	Recording protocol	reusable Ag/AgCl electrodes	13	millimeter	UO	UO:0000016	8	millimeter	UO	UO:0000016	4-by-4 grid	Embla A10	Natus Neurology, CA, USA	200	hertz	UO	UO:0000106	2	Data processing	Cygwin software	edf2mit WFDB application	ice014_p_2of3_header	ice014_p_2of3.hea	PhysioNet	10.13026/C2159J	Data processing	wfdb2mat WFDB application	icelandic16ehgmat.zip	PhysioNet	10.13026/C2159J	http://dx.doi.org/10.13026/C2159J
ice014_p_3of3	Recording protocol	reusable Ag/AgCl electrodes	13	millimeter	UO	UO:0000016	8	millimeter	UO	UO:0000016	4-by-4 grid	Embla A10	Natus Neurology, CA, USA	200	hertz	UO	UO:0000106	3	Data processing	Cygwin software	edf2mit WFDB application	ice014_p_3of3_header	ice014_p_3of3.hea	PhysioNet	10.13026/C2159J	Data processing	wfdb2mat WFDB application	icelandic16ehgmat.zip	PhysioNet	10.13026/C2159J	http://dx.doi.org/10.13026/C2159J
ice015_p_1of1	Recording protocol	reusable Ag/AgCl electrodes	13	millimeter	UO	UO:0000016	8	millimeter	UO	UO:0000016	4-by-4 grid	Embla A10	Natus Neurology, CA, USA	200	hertz	UO	UO:0000106	1	Data processing	Cygwin software	edf2mit WFDB application	ice015_p_1of1_header	ice015_p_1of1.hea	PhysioNet	10.13026/C2159J	Data processing	wfdb2mat WFDB application	icelandic16ehgmat.zip	PhysioNet	10.13026/C2159J	http://dx.doi.org/10.13026/C2159J
ice016_l_1of1	Recording protocol	reusable Ag/AgCl electrodes	13	millimeter	UO	UO:0000016	8	millimeter	UO	UO:0000016	4-by-4 grid	Embla A10	Natus Neurology, CA, USA	200	hertz	UO	UO:0000106	1	Data processing	Cygwin software	edf2mit WFDB application	ice016_l_1of1_header	ice016_l_1of1.hea	PhysioNet	10.13026/C2159J	Data processing	wfdb2mat WFDB application	icelandic16ehgmat.zip	PhysioNet	10.13026/C2159J	http://dx.doi.org/10.13026/C2159J
ice017_p_1of3	Recording protocol	reusable Ag/AgCl electrodes	13	millimeter	UO	UO:0000016	8	millimeter	UO	UO:0000016	4-by-4 grid	Embla A10	Natus Neurology, CA, USA	200	hertz	UO	UO:0000106	1	Data processing	Cygwin software	edf2mit WFDB application	ice017_p_1of3_header	ice017_p_1of3.hea	PhysioNet	10.13026/C2159J	Data processing	wfdb2mat WFDB application	icelandic16ehgmat.zip	PhysioNet	10.13026/C2159J	http://dx.doi.org/10.13026/C2159J
ice017_p_2of3	Recording protocol	reusable Ag/AgCl electrodes	13	millimeter	UO	UO:0000016	8	millimeter	UO	UO:0000016	4-by-4 grid	Embla A10	Natus Neurology, CA, USA	200	hertz	UO	UO:0000106	2	Data processing	Cygwin software	edf2mit WFDB application	ice017_p_2of3_header	ice017_p_2of3.hea	PhysioNet	10.13026/C2159J	Data processing	wfdb2mat WFDB application	icelandic16ehgmat.zip	PhysioNet	10.13026/C2159J	http://dx.doi.org/10.13026/C2159J
ice017_p_3of3	Recording protocol	reusable Ag/AgCl electrodes	13	millimeter	UO	UO:0000016	8	millimeter	UO	UO:0000016	4-by-4 grid	Embla A10	Natus Neurology, CA, USA	200	hertz	UO	UO:0000106	3	Data processing	Cygwin software	edf2mit WFDB application	ice017_p_3of3_header	ice017_p_3of3.hea	PhysioNet	10.13026/C2159J	Data processing	wfdb2mat WFDB application	icelandic16ehgmat.zip	PhysioNet	10.13026/C2159J	http://dx.doi.org/10.13026/C2159J
ice018_p_1of1	Recording protocol	reusable Ag/AgCl electrodes	13	millimeter	UO	UO:0000016	8	millimeter	UO	UO:0000016	4-by-4 grid	Embla A10	Natus Neurology, CA, USA	200	hertz	UO	UO:0000106	1	Data processing	Cygwin software	edf2mit WFDB application	ice018_p_1of1_header	ice018_p_1of1.hea	PhysioNet	10.13026/C2159J	Data processing	wfdb2mat WFDB application	icelandic16ehgmat.zip	PhysioNet	10.13026/C2159J	http://dx.doi.org/10.13026/C2159J
ice019_p_1of1	Recording protocol	reusable Ag/AgCl electrodes	13	millimeter	UO	UO:0000016	8	millimeter	UO	UO:0000016	4-by-4 grid	Embla A10	Natus Neurology, CA, USA	200	hertz	UO	UO:0000106	1	Data processing	Cygwin software	edf2mit WFDB application	ice019_p_1of1_header	ice019_p_1of1.hea	PhysioNet	10.13026/C2159J	Data processing	wfdb2mat WFDB application	icelandic16ehgmat.zip	PhysioNet	10.13026/C2159J	http://dx.doi.org/10.13026/C2159J
ice020_l_1of1	Recording protocol	reusable Ag/AgCl electrodes	13	millimeter	UO	UO:0000016	8	millimeter	UO	UO:0000016	4-by-4 grid	Embla A10	Natus Neurology, CA, USA	200	hertz	UO	UO:0000106	1	Data processing	Cygwin software	edf2mit WFDB application	ice020_l_1of1_header	ice020_l_1of1.hea	PhysioNet	10.13026/C2159J	Data processing	wfdb2mat WFDB application	icelandic16ehgmat.zip	PhysioNet	10.13026/C2159J	http://dx.doi.org/10.13026/C2159J
ice021_p_1of3	Recording protocol	reusable Ag/AgCl electrodes	13	millimeter	UO	UO:0000016	8	millimeter	UO	UO:0000016	4-by-4 grid	Embla A10	Natus Neurology, CA, USA	200	hertz	UO	UO:0000106	1	Data processing	Cygwin software	edf2mit WFDB application	ice021_p_1of3_header	ice021_p_1of3.hea	PhysioNet	10.13026/C2159J	Data processing	wfdb2mat WFDB application	icelandic16ehgmat.zip	PhysioNet	10.13026/C2159J	http://dx.doi.org/10.13026/C2159J
ice021_p_2of3	Recording protocol	reusable Ag/AgCl electrodes	13	millimeter	UO	UO:0000016	8	millimeter	UO	UO:0000016	4-by-4 grid	Embla A10	Natus Neurology, CA, USA	200	hertz	UO	UO:0000106	2	Data processing	Cygwin software	edf2mit WFDB application	ice021_p_2of3_header	ice021_p_2of3.hea	PhysioNet	10.13026/C2159J	Data processing	wfdb2mat WFDB application	icelandic16ehgmat.zip	PhysioNet	10.13026/C2159J	http://dx.doi.org/10.13026/C2159J
ice021_p_3of3	Recording protocol	reusable Ag/AgCl electrodes	13	millimeter	UO	UO:0000016	8	millimeter	UO	UO:0000016	4-by-4 grid	Embla A10	Natus Neurology, CA, USA	200	hertz	UO	UO:0000106	3	Data processing	Cygwin software	edf2mit WFDB application	ice021_p_3of3_header	ice021_p_3of3.hea	PhysioNet	10.13026/C2159J	Data processing	wfdb2mat WFDB application	icelandic16ehgmat.zip	PhysioNet	10.13026/C2159J	http://dx.doi.org/10.13026/C2159J
ice022_p_1of1	Recording protocol	reusable Ag/AgCl electrodes	13	millimeter	UO	UO:0000016	8	millimeter	UO	UO:0000016	4-by-4 grid	Embla A10	Natus Neurology, CA, USA	200	hertz	UO	UO:0000106	1	Data processing	Cygwin software	edf2mit WFDB application	ice022_p_1of1_header	ice022_p_1of1.hea	PhysioNet	10.13026/C2159J	Data processing	wfdb2mat WFDB application	icelandic16ehgmat.zip	PhysioNet	10.13026/C2159J	http://dx.doi.org/10.13026/C2159J
ice023_p_1of1	Recording protocol	reusable Ag/AgCl electrodes	13	millimeter	UO	UO:0000016	8	millimeter	UO	UO:0000016	4-by-4 grid	Embla A10	Natus Neurology, CA, USA	200	hertz	UO	UO:0000106	1	Data processing	Cygwin software	edf2mit WFDB application	ice023_p_1of1_header	ice023_p_1of1.hea	PhysioNet	10.13026/C2159J	Data processing	wfdb2mat WFDB application	icelandic16ehgmat.zip	PhysioNet	10.13026/C2159J	http://dx.doi.org/10.13026/C2159J
ice024_l_1of1	Recording protocol	reusable Ag/AgCl electrodes	13	millimeter	UO	UO:0000016	8	millimeter	UO	UO:0000016	4-by-4 grid	Embla A10	Natus Neurology, CA, USA	200	hertz	UO	UO:0000106	1	Data processing	Cygwin software	edf2mit WFDB application	ice024_l_1of1_header	ice024_l_1of1.hea	PhysioNet	10.13026/C2159J	Data processing	wfdb2mat WFDB application	icelandic16ehgmat.zip	PhysioNet	10.13026/C2159J	http://dx.doi.org/10.13026/C2159J
ice025_l_1of1	Recording protocol	reusable Ag/AgCl electrodes	13	millimeter	UO	UO:0000016	8	millimeter	UO	UO:0000016	4-by-4 grid	Embla A10	Natus Neurology, CA, USA	200	hertz	UO	UO:0000106	1	Data processing	Cygwin software	edf2mit WFDB application	ice025_l_1of1_header	ice025_l_1of1.hea	PhysioNet	10.13026/C2159J	Data processing	wfdb2mat WFDB application	icelandic16ehgmat.zip	PhysioNet	10.13026/C2159J	http://dx.doi.org/10.13026/C2159J
ice026_p_1of4	Recording protocol	reusable Ag/AgCl electrodes	13	millimeter	UO	UO:0000016	8	millimeter	UO	UO:0000016	4-by-4 grid	Embla A10	Natus Neurology, CA, USA	200	hertz	UO	UO:0000106	1	Data processing	Cygwin software	edf2mit WFDB application	ice026_p_1of4_header	ice026_p_1of4.hea	PhysioNet	10.13026/C2159J	Data processing	wfdb2mat WFDB application	icelandic16ehgmat.zip	PhysioNet	10.13026/C2159J	http://dx.doi.org/10.13026/C2159J
ice026_p_2of4	Recording protocol	reusable Ag/AgCl electrodes	13	millimeter	UO	UO:0000016	8	millimeter	UO	UO:0000016	4-by-4 grid	Embla A10	Natus Neurology, CA, USA	200	hertz	UO	UO:0000106	2	Data processing	Cygwin software	edf2mit WFDB application	ice026_p_2of4_header	ice026_p_2of4.hea	PhysioNet	10.13026/C2159J	Data processing	wfdb2mat WFDB application	icelandic16ehgmat.zip	PhysioNet	10.13026/C2159J	http://dx.doi.org/10.13026/C2159J
ice026_p_3of4	Recording protocol	reusable Ag/AgCl electrodes	13	millimeter	UO	UO:0000016	8	millimeter	UO	UO:0000016	4-by-4 grid	Embla A10	Natus Neurology, CA, USA	200	hertz	UO	UO:0000106	3	Data processing	Cygwin software	edf2mit WFDB application	ice026_p_3of4_header	ice026_p_3of4.hea	PhysioNet	10.13026/C2159J	Data processing	wfdb2mat WFDB application	icelandic16ehgmat.zip	PhysioNet	10.13026/C2159J	http://dx.doi.org/10.13026/C2159J
ice026_p_4of4	Recording protocol	reusable Ag/AgCl electrodes	13	millimeter	UO	UO:0000016	8	millimeter	UO	UO:0000016	4-by-4 grid	Embla A10	Natus Neurology, CA, USA	200	hertz	UO	UO:0000106	4	Data processing	Cygwin software	edf2mit WFDB application	ice026_p_4of4_header	ice026_p_4of4.hea	PhysioNet	10.13026/C2159J	Data processing	wfdb2mat WFDB application	icelandic16ehgmat.zip	PhysioNet	10.13026/C2159J	http://dx.doi.org/10.13026/C2159J
ice027_p_1of7	Recording protocol	reusable Ag/AgCl electrodes	13	millimeter	UO	UO:0000016	8	millimeter	UO	UO:0000016	4-by-4 grid	Embla A10	Natus Neurology, CA, USA	200	hertz	UO	UO:0000106	1	Data processing	Cygwin software	edf2mit WFDB application	ice027_p_1of7_header	ice027_p_1of7.hea	PhysioNet	10.13026/C2159J	Data processing	wfdb2mat WFDB application	icelandic16ehgmat.zip	PhysioNet	10.13026/C2159J	http://dx.doi.org/10.13026/C2159J
ice027_p_2of7	Recording protocol	reusable Ag/AgCl electrodes	13	millimeter	UO	UO:0000016	8	millimeter	UO	UO:0000016	4-by-4 grid	Embla A10	Natus Neurology, CA, USA	200	hertz	UO	UO:0000106	2	Data processing	Cygwin software	edf2mit WFDB application	ice027_p_2of7_header	ice027_p_2of7.hea	PhysioNet	10.13026/C2159J	Data processing	wfdb2mat WFDB application	icelandic16ehgmat.zip	PhysioNet	10.13026/C2159J	http://dx.doi.org/10.13026/C2159J
ice027_p_3of7	Recording protocol	reusable Ag/AgCl electrodes	13	millimeter	UO	UO:0000016	8	millimeter	UO	UO:0000016	4-by-4 grid	Embla A10	Natus Neurology, CA, USA	200	hertz	UO	UO:0000106	3	Data processing	Cygwin software	edf2mit WFDB application	ice027_p_3of7_header	ice027_p_3of7.hea	PhysioNet	10.13026/C2159J	Data processing	wfdb2mat WFDB application	icelandic16ehgmat.zip	PhysioNet	10.13026/C2159J	http://dx.doi.org/10.13026/C2159J
ice027_p_4of7	Recording protocol	reusable Ag/AgCl electrodes	13	millimeter	UO	UO:0000016	8	millimeter	UO	UO:0000016	4-by-4 grid	Embla A10	Natus Neurology, CA, USA	200	hertz	UO	UO:0000106	4	Data processing	Cygwin software	edf2mit WFDB application	ice027_p_4of7_header	ice027_p_4of7.hea	PhysioNet	10.13026/C2159J	Data processing	wfdb2mat WFDB application	icelandic16ehgmat.zip	PhysioNet	10.13026/C2159J	http://dx.doi.org/10.13026/C2159J
ice027_p_5of7	Recording protocol	reusable Ag/AgCl electrodes	13	millimeter	UO	UO:0000016	8	millimeter	UO	UO:0000016	4-by-4 grid	Embla A10	Natus Neurology, CA, USA	200	hertz	UO	UO:0000106	5	Data processing	Cygwin software	edf2mit WFDB application	ice027_p_5of7_header	ice027_p_5of7.hea	PhysioNet	10.13026/C2159J	Data processing	wfdb2mat WFDB application	icelandic16ehgmat.zip	PhysioNet	10.13026/C2159J	http://dx.doi.org/10.13026/C2159J
ice027_p_6of7	Recording protocol	reusable Ag/AgCl electrodes	13	millimeter	UO	UO:0000016	8	millimeter	UO	UO:0000016	4-by-4 grid	Embla A10	Natus Neurology, CA, USA	200	hertz	UO	UO:0000106	6	Data processing	Cygwin software	edf2mit WFDB application	ice027_p_6of7_header	ice027_p_6of7.hea	PhysioNet	10.13026/C2159J	Data processing	wfdb2mat WFDB application	icelandic16ehgmat.zip	PhysioNet	10.13026/C2159J	http://dx.doi.org/10.13026/C2159J
ice027_l_7of7	Recording protocol	reusable Ag/AgCl electrodes	13	millimeter	UO	UO:0000016	8	millimeter	UO	UO:0000016	4-by-4 grid	Embla A10	Natus Neurology, CA, USA	200	hertz	UO	UO:0000106	7	Data processing	Cygwin software	edf2mit WFDB application	ice027_l_7of7_header	ice027_l_7of7.hea	PhysioNet	10.13026/C2159J	Data processing	wfdb2mat WFDB application	icelandic16ehgmat.zip	PhysioNet	10.13026/C2159J	http://dx.doi.org/10.13026/C2159J
ice028_p_1of3	Recording protocol	reusable Ag/AgCl electrodes	13	millimeter	UO	UO:0000016	8	millimeter	UO	UO:0000016	4-by-4 grid	Embla A10	Natus Neurology, CA, USA	200	hertz	UO	UO:0000106	1	Data processing	Cygwin software	edf2mit WFDB application	ice028_p_1of3_header	ice028_p_1of3.hea	PhysioNet	10.13026/C2159J	Data processing	wfdb2mat WFDB application	icelandic16ehgmat.zip	PhysioNet	10.13026/C2159J	http://dx.doi.org/10.13026/C2159J
ice028_p_2of3	Recording protocol	reusable Ag/AgCl electrodes	13	millimeter	UO	UO:0000016	8	millimeter	UO	UO:0000016	4-by-4 grid	Embla A10	Natus Neurology, CA, USA	200	hertz	UO	UO:0000106	2	Data processing	Cygwin software	edf2mit WFDB application	ice028_p_2of3_header	ice028_p_2of3.hea	PhysioNet	10.13026/C2159J	Data processing	wfdb2mat WFDB application	icelandic16ehgmat.zip	PhysioNet	10.13026/C2159J	http://dx.doi.org/10.13026/C2159J
ice028_p_3of3	Recording protocol	reusable Ag/AgCl electrodes	13	millimeter	UO	UO:0000016	8	millimeter	UO	UO:0000016	4-by-4 grid	Embla A10	Natus Neurology, CA, USA	200	hertz	UO	UO:0000106	3	Data processing	Cygwin software	edf2mit WFDB application	ice028_p_3of3_header	ice028_p_3of3.hea	PhysioNet	10.13026/C2159J	Data processing	wfdb2mat WFDB application	icelandic16ehgmat.zip	PhysioNet	10.13026/C2159J	http://dx.doi.org/10.13026/C2159J
ice029_p_1of2	Recording protocol	reusable Ag/AgCl electrodes	13	millimeter	UO	UO:0000016	8	millimeter	UO	UO:0000016	4-by-4 grid	Embla A10	Natus Neurology, CA, USA	200	hertz	UO	UO:0000106	1	Data processing	Cygwin software	edf2mit WFDB application	ice029_p_1of2_header	ice029_p_1of2.hea	PhysioNet	10.13026/C2159J	Data processing	wfdb2mat WFDB application	icelandic16ehgmat.zip	PhysioNet	10.13026/C2159J	http://dx.doi.org/10.13026/C2159J
ice029_p_2of2	Recording protocol	reusable Ag/AgCl electrodes	13	millimeter	UO	UO:0000016	8	millimeter	UO	UO:0000016	4-by-4 grid	Embla A10	Natus Neurology, CA, USA	200	hertz	UO	UO:0000106	2	Data processing	Cygwin software	edf2mit WFDB application	ice029_p_2of2_header	ice029_p_2of2.hea	PhysioNet	10.13026/C2159J	Data processing	wfdb2mat WFDB application	icelandic16ehgmat.zip	PhysioNet	10.13026/C2159J	http://dx.doi.org/10.13026/C2159J
ice030_p_1of4	Recording protocol	reusable Ag/AgCl electrodes	13	millimeter	UO	UO:0000016	8	millimeter	UO	UO:0000016	4-by-4 grid	Embla A10	Natus Neurology, CA, USA	200	hertz	UO	UO:0000106	1	Data processing	Cygwin software	edf2mit WFDB application	ice030_p_1of4_header	ice030_p_1of4.hea	PhysioNet	10.13026/C2159J	Data processing	wfdb2mat WFDB application	icelandic16ehgmat.zip	PhysioNet	10.13026/C2159J	http://dx.doi.org/10.13026/C2159J
ice030_p_2of4	Recording protocol	reusable Ag/AgCl electrodes	13	millimeter	UO	UO:0000016	8	millimeter	UO	UO:0000016	4-by-4 grid	Embla A10	Natus Neurology, CA, USA	200	hertz	UO	UO:0000106	2	Data processing	Cygwin software	edf2mit WFDB application	ice030_p_2of4_header	ice030_p_2of4.hea	PhysioNet	10.13026/C2159J	Data processing	wfdb2mat WFDB application	icelandic16ehgmat.zip	PhysioNet	10.13026/C2159J	http://dx.doi.org/10.13026/C2159J
ice030_p_3of4	Recording protocol	reusable Ag/AgCl electrodes	13	millimeter	UO	UO:0000016	8	millimeter	UO	UO:0000016	4-by-4 grid	Embla A10	Natus Neurology, CA, USA	200	hertz	UO	UO:0000106	3	Data processing	Cygwin software	edf2mit WFDB application	ice030_p_3of4_header	ice030_p_3of4.hea	PhysioNet	10.13026/C2159J	Data processing	wfdb2mat WFDB application	icelandic16ehgmat.zip	PhysioNet	10.13026/C2159J	http://dx.doi.org/10.13026/C2159J
ice030_l_4of4	Recording protocol	reusable Ag/AgCl electrodes	13	millimeter	UO	UO:0000016	8	millimeter	UO	UO:0000016	4-by-4 grid	Embla A10	Natus Neurology, CA, USA	200	hertz	UO	UO:0000106	4	Data processing	Cygwin software	edf2mit WFDB application	ice030_l_4of4_header	ice030_l_4of4.hea	PhysioNet	10.13026/C2159J	Data processing	wfdb2mat WFDB application	icelandic16ehgmat.zip	PhysioNet	10.13026/C2159J	http://dx.doi.org/10.13026/C2159J
ice031_p_1of3	Recording protocol	reusable Ag/AgCl electrodes	13	millimeter	UO	UO:0000016	8	millimeter	UO	UO:0000016	4-by-4 grid	Embla A10	Natus Neurology, CA, USA	200	hertz	UO	UO:0000106	1	Data processing	Cygwin software	edf2mit WFDB application	ice031_p_1of3_header	ice031_p_1of3.hea	PhysioNet	10.13026/C2159J	Data processing	wfdb2mat WFDB application	icelandic16ehgmat.zip	PhysioNet	10.13026/C2159J	http://dx.doi.org/10.13026/C2159J
ice031_p_2of3	Recording protocol	reusable Ag/AgCl electrodes	13	millimeter	UO	UO:0000016	8	millimeter	UO	UO:0000016	4-by-4 grid	Embla A10	Natus Neurology, CA, USA	200	hertz	UO	UO:0000106	2	Data processing	Cygwin software	edf2mit WFDB application	ice031_p_2of3_header	ice031_p_2of3.hea	PhysioNet	10.13026/C2159J	Data processing	wfdb2mat WFDB application	icelandic16ehgmat.zip	PhysioNet	10.13026/C2159J	http://dx.doi.org/10.13026/C2159J
ice031_l_3of3	Recording protocol	reusable Ag/AgCl electrodes	13	millimeter	UO	UO:0000016	8	millimeter	UO	UO:0000016	4-by-4 grid	Embla A10	Natus Neurology, CA, USA	200	hertz	UO	UO:0000106	3	Data processing	Cygwin software	edf2mit WFDB application	ice031_l_3of3_header	ice031_l_3of3.hea	PhysioNet	10.13026/C2159J	Data processing	wfdb2mat WFDB application	icelandic16ehgmat.zip	PhysioNet	10.13026/C2159J	http://dx.doi.org/10.13026/C2159J
ice032_p_1of5	Recording protocol	reusable Ag/AgCl electrodes	13	millimeter	UO	UO:0000016	8	millimeter	UO	UO:0000016	4-by-4 grid	Embla A10	Natus Neurology, CA, USA	200	hertz	UO	UO:0000106	1	Data processing	Cygwin software	edf2mit WFDB application	ice032_p_1of5_header	ice032_p_1of5.hea	PhysioNet	10.13026/C2159J	Data processing	wfdb2mat WFDB application	icelandic16ehgmat.zip	PhysioNet	10.13026/C2159J	http://dx.doi.org/10.13026/C2159J
ice032_p_2of5	Recording protocol	reusable Ag/AgCl electrodes	13	millimeter	UO	UO:0000016	8	millimeter	UO	UO:0000016	4-by-4 grid	Embla A10	Natus Neurology, CA, USA	200	hertz	UO	UO:0000106	2	Data processing	Cygwin software	edf2mit WFDB application	ice032_p_2of5_header	ice032_p_2of5.hea	PhysioNet	10.13026/C2159J	Data processing	wfdb2mat WFDB application	icelandic16ehgmat.zip	PhysioNet	10.13026/C2159J	http://dx.doi.org/10.13026/C2159J
ice032_p_3of5	Recording protocol	reusable Ag/AgCl electrodes	13	millimeter	UO	UO:0000016	8	millimeter	UO	UO:0000016	4-by-4 grid	Embla A10	Natus Neurology, CA, USA	200	hertz	UO	UO:0000106	3	Data processing	Cygwin software	edf2mit WFDB application	ice032_p_3of5_header	ice032_p_3of5.hea	PhysioNet	10.13026/C2159J	Data processing	wfdb2mat WFDB application	icelandic16ehgmat.zip	PhysioNet	10.13026/C2159J	http://dx.doi.org/10.13026/C2159J
ice032_p_4of5	Recording protocol	reusable Ag/AgCl electrodes	13	millimeter	UO	UO:0000016	8	millimeter	UO	UO:0000016	4-by-4 grid	Embla A10	Natus Neurology, CA, USA	200	hertz	UO	UO:0000106	4	Data processing	Cygwin software	edf2mit WFDB application	ice032_p_4of5_header	ice032_p_4of5.hea	PhysioNet	10.13026/C2159J	Data processing	wfdb2mat WFDB application	icelandic16ehgmat.zip	PhysioNet	10.13026/C2159J	http://dx.doi.org/10.13026/C2159J
ice032_p_5of5	Recording protocol	reusable Ag/AgCl electrodes	13	millimeter	UO	UO:0000016	8	millimeter	UO	UO:0000016	4-by-4 grid	Embla A10	Natus Neurology, CA, USA	200	hertz	UO	UO:0000106	5	Data processing	Cygwin software	edf2mit WFDB application	ice032_p_5of5_header	ice032_p_5of5.hea	PhysioNet	10.13026/C2159J	Data processing	wfdb2mat WFDB application	icelandic16ehgmat.zip	PhysioNet	10.13026/C2159J	http://dx.doi.org/10.13026/C2159J
ice033_p_1of1	Recording protocol	reusable Ag/AgCl electrodes	13	millimeter	UO	UO:0000016	8	millimeter	UO	UO:0000016	4-by-4 grid	Embla A10	Natus Neurology, CA, USA	200	hertz	UO	UO:0000106	1	Data processing	Cygwin software	edf2mit WFDB application	ice033_p_1of1_header	ice033_p_1of1.hea	PhysioNet	10.13026/C2159J	Data processing	wfdb2mat WFDB application	icelandic16ehgmat.zip	PhysioNet	10.13026/C2159J	http://dx.doi.org/10.13026/C2159J
ice034_p_1of5	Recording protocol	reusable Ag/AgCl electrodes	13	millimeter	UO	UO:0000016	8	millimeter	UO	UO:0000016	4-by-4 grid	Embla A10	Natus Neurology, CA, USA	200	hertz	UO	UO:0000106	1	Data processing	Cygwin software	edf2mit WFDB application	ice034_p_1of5_header	ice034_p_1of5.hea	PhysioNet	10.13026/C2159J	Data processing	wfdb2mat WFDB application	icelandic16ehgmat.zip	PhysioNet	10.13026/C2159J	http://dx.doi.org/10.13026/C2159J
ice034_p_2of5	Recording protocol	reusable Ag/AgCl electrodes	13	millimeter	UO	UO:0000016	8	millimeter	UO	UO:0000016	4-by-4 grid	Embla A10	Natus Neurology, CA, USA	200	hertz	UO	UO:0000106	2	Data processing	Cygwin software	edf2mit WFDB application	ice034_p_2of5_header	ice034_p_2of5.hea	PhysioNet	10.13026/C2159J	Data processing	wfdb2mat WFDB application	icelandic16ehgmat.zip	PhysioNet	10.13026/C2159J	http://dx.doi.org/10.13026/C2159J
ice034_p_3of5	Recording protocol	reusable Ag/AgCl electrodes	13	millimeter	UO	UO:0000016	8	millimeter	UO	UO:0000016	4-by-4 grid	Embla A10	Natus Neurology, CA, USA	200	hertz	UO	UO:0000106	3	Data processing	Cygwin software	edf2mit WFDB application	ice034_p_3of5_header	ice034_p_3of5.hea	PhysioNet	10.13026/C2159J	Data processing	wfdb2mat WFDB application	icelandic16ehgmat.zip	PhysioNet	10.13026/C2159J	http://dx.doi.org/10.13026/C2159J
ice034_p_4of5	Recording protocol	reusable Ag/AgCl electrodes	13	millimeter	UO	UO:0000016	8	millimeter	UO	UO:0000016	4-by-4 grid	Embla A10	Natus Neurology, CA, USA	200	hertz	UO	UO:0000106	4	Data processing	Cygwin software	edf2mit WFDB application	ice034_p_4of5_header	ice034_p_4of5.hea	PhysioNet	10.13026/C2159J	Data processing	wfdb2mat WFDB application	icelandic16ehgmat.zip	PhysioNet	10.13026/C2159J	http://dx.doi.org/10.13026/C2159J
ice034_l_5of5	Recording protocol	reusable Ag/AgCl electrodes	13	millimeter	UO	UO:0000016	8	millimeter	UO	UO:0000016	4-by-4 grid	Embla A10	Natus Neurology, CA, USA	200	hertz	UO	UO:0000106	5	Data processing	Cygwin software	edf2mit WFDB application	ice034_l_5of5_header	ice034_l_5of5.hea	PhysioNet	10.13026/C2159J	Data processing	wfdb2mat WFDB application	icelandic16ehgmat.zip	PhysioNet	10.13026/C2159J	http://dx.doi.org/10.13026/C2159J
ice035_p_1of3	Recording protocol	reusable Ag/AgCl electrodes	13	millimeter	UO	UO:0000016	8	millimeter	UO	UO:0000016	4-by-4 grid	Embla A10	Natus Neurology, CA, USA	200	hertz	UO	UO:0000106	1	Data processing	Cygwin software	edf2mit WFDB application	ice035_p_1of3_header	ice035_p_1of3.hea	PhysioNet	10.13026/C2159J	Data processing	wfdb2mat WFDB application	icelandic16ehgmat.zip	PhysioNet	10.13026/C2159J	http://dx.doi.org/10.13026/C2159J
ice035_p_2of3	Recording protocol	reusable Ag/AgCl electrodes	13	millimeter	UO	UO:0000016	8	millimeter	UO	UO:0000016	4-by-4 grid	Embla A10	Natus Neurology, CA, USA	200	hertz	UO	UO:0000106	2	Data processing	Cygwin software	edf2mit WFDB application	ice035_p_2of3_header	ice035_p_2of3.hea	PhysioNet	10.13026/C2159J	Data processing	wfdb2mat WFDB application	icelandic16ehgmat.zip	PhysioNet	10.13026/C2159J	http://dx.doi.org/10.13026/C2159J
ice035_p_3of3	Recording protocol	reusable Ag/AgCl electrodes	13	millimeter	UO	UO:0000016	8	millimeter	UO	UO:0000016	4-by-4 grid	Embla A10	Natus Neurology, CA, USA	200	hertz	UO	UO:0000106	3	Data processing	Cygwin software	edf2mit WFDB application	ice035_p_3of3_header	ice035_p_3of3.hea	PhysioNet	10.13026/C2159J	Data processing	wfdb2mat WFDB application	icelandic16ehgmat.zip	PhysioNet	10.13026/C2159J	http://dx.doi.org/10.13026/C2159J
ice036_p_1of6	Recording protocol	reusable Ag/AgCl electrodes	13	millimeter	UO	UO:0000016	8	millimeter	UO	UO:0000016	4-by-4 grid	Embla A10	Natus Neurology, CA, USA	200	hertz	UO	UO:0000106	1	Data processing	Cygwin software	edf2mit WFDB application	ice036_p_1of6_header	ice036_p_1of6.hea	PhysioNet	10.13026/C2159J	Data processing	wfdb2mat WFDB application	icelandic16ehgmat.zip	PhysioNet	10.13026/C2159J	http://dx.doi.org/10.13026/C2159J
ice036_p_2of6	Recording protocol	reusable Ag/AgCl electrodes	13	millimeter	UO	UO:0000016	8	millimeter	UO	UO:0000016	4-by-4 grid	Embla A10	Natus Neurology, CA, USA	200	hertz	UO	UO:0000106	2	Data processing	Cygwin software	edf2mit WFDB application	ice036_p_2of6_header	ice036_p_2of6.hea	PhysioNet	10.13026/C2159J	Data processing	wfdb2mat WFDB application	icelandic16ehgmat.zip	PhysioNet	10.13026/C2159J	http://dx.doi.org/10.13026/C2159J
ice036_p_3of6	Recording protocol	reusable Ag/AgCl electrodes	13	millimeter	UO	UO:0000016	8	millimeter	UO	UO:0000016	4-by-4 grid	Embla A10	Natus Neurology, CA, USA	200	hertz	UO	UO:0000106	3	Data processing	Cygwin software	edf2mit WFDB application	ice036_p_3of6_header	ice036_p_3of6.hea	PhysioNet	10.13026/C2159J	Data processing	wfdb2mat WFDB application	icelandic16ehgmat.zip	PhysioNet	10.13026/C2159J	http://dx.doi.org/10.13026/C2159J
ice036_p_4of6	Recording protocol	reusable Ag/AgCl electrodes	13	millimeter	UO	UO:0000016	8	millimeter	UO	UO:0000016	4-by-4 grid	Embla A10	Natus Neurology, CA, USA	200	hertz	UO	UO:0000106	4	Data processing	Cygwin software	edf2mit WFDB application	ice036_p_4of6_header	ice036_p_4of6.hea	PhysioNet	10.13026/C2159J	Data processing	wfdb2mat WFDB application	icelandic16ehgmat.zip	PhysioNet	10.13026/C2159J	http://dx.doi.org/10.13026/C2159J
ice036_p_5of6	Recording protocol	reusable Ag/AgCl electrodes	13	millimeter	UO	UO:0000016	8	millimeter	UO	UO:0000016	4-by-4 grid	Embla A10	Natus Neurology, CA, USA	200	hertz	UO	UO:0000106	5	Data processing	Cygwin software	edf2mit WFDB application	ice036_p_5of6_header	ice036_p_5of6.hea	PhysioNet	10.13026/C2159J	Data processing	wfdb2mat WFDB application	icelandic16ehgmat.zip	PhysioNet	10.13026/C2159J	http://dx.doi.org/10.13026/C2159J
ice036_p_6of6	Recording protocol	reusable Ag/AgCl electrodes	13	millimeter	UO	UO:0000016	8	millimeter	UO	UO:0000016	4-by-4 grid	Embla A10	Natus Neurology, CA, USA	200	hertz	UO	UO:0000106	6	Data processing	Cygwin software	edf2mit WFDB application	ice036_p_6of6_header	ice036_p_6of6.hea	PhysioNet	10.13026/C2159J	Data processing	wfdb2mat WFDB application	icelandic16ehgmat.zip	PhysioNet	10.13026/C2159J	http://dx.doi.org/10.13026/C2159J
ice037_p_1of2	Recording protocol	reusable Ag/AgCl electrodes	13	millimeter	UO	UO:0000016	8	millimeter	UO	UO:0000016	4-by-4 grid	Embla A10	Natus Neurology, CA, USA	200	hertz	UO	UO:0000106	1	Data processing	Cygwin software	edf2mit WFDB application	ice037_p_1of2_header	ice037_p_1of2.hea	PhysioNet	10.13026/C2159J	Data processing	wfdb2mat WFDB application	icelandic16ehgmat.zip	PhysioNet	10.13026/C2159J	http://dx.doi.org/10.13026/C2159J
ice037_p_2of2	Recording protocol	reusable Ag/AgCl electrodes	13	millimeter	UO	UO:0000016	8	millimeter	UO	UO:0000016	4-by-4 grid	Embla A10	Natus Neurology, CA, USA	200	hertz	UO	UO:0000106	2	Data processing	Cygwin software	edf2mit WFDB application	ice037_p_2of2_header	ice037_p_2of2.hea	PhysioNet	10.13026/C2159J	Data processing	wfdb2mat WFDB application	icelandic16ehgmat.zip	PhysioNet	10.13026/C2159J	http://dx.doi.org/10.13026/C2159J
ice038_p_1of1	Recording protocol	reusable Ag/AgCl electrodes	13	millimeter	UO	UO:0000016	8	millimeter	UO	UO:0000016	4-by-4 grid	Embla A10	Natus Neurology, CA, USA	200	hertz	UO	UO:0000106	1	Data processing	Cygwin software	edf2mit WFDB application	ice038_p_1of1_header	ice038_p_1of1.hea	PhysioNet	10.13026/C2159J	Data processing	wfdb2mat WFDB application	icelandic16ehgmat.zip	PhysioNet	10.13026/C2159J	http://dx.doi.org/10.13026/C2159J
ice039_p_1of6	Recording protocol	reusable Ag/AgCl electrodes	13	millimeter	UO	UO:0000016	8	millimeter	UO	UO:0000016	4-by-4 grid	Embla A10	Natus Neurology, CA, USA	200	hertz	UO	UO:0000106	1	Data processing	Cygwin software	edf2mit WFDB application	ice039_p_1of6_header	ice039_p_1of6.hea	PhysioNet	10.13026/C2159J	Data processing	wfdb2mat WFDB application	icelandic16ehgmat.zip	PhysioNet	10.13026/C2159J	http://dx.doi.org/10.13026/C2159J
ice039_p_2of6	Recording protocol	reusable Ag/AgCl electrodes	13	millimeter	UO	UO:0000016	8	millimeter	UO	UO:0000016	4-by-4 grid	Embla A10	Natus Neurology, CA, USA	200	hertz	UO	UO:0000106	2	Data processing	Cygwin software	edf2mit WFDB application	ice039_p_2of6_header	ice039_p_2of6.hea	PhysioNet	10.13026/C2159J	Data processing	wfdb2mat WFDB application	icelandic16ehgmat.zip	PhysioNet	10.13026/C2159J	http://dx.doi.org/10.13026/C2159J
ice039_p_3of6	Recording protocol	reusable Ag/AgCl electrodes	13	millimeter	UO	UO:0000016	8	millimeter	UO	UO:0000016	4-by-4 grid	Embla A10	Natus Neurology, CA, USA	200	hertz	UO	UO:0000106	3	Data processing	Cygwin software	edf2mit WFDB application	ice039_p_3of6_header	ice039_p_3of6.hea	PhysioNet	10.13026/C2159J	Data processing	wfdb2mat WFDB application	icelandic16ehgmat.zip	PhysioNet	10.13026/C2159J	http://dx.doi.org/10.13026/C2159J
ice039_p_4of6	Recording protocol	reusable Ag/AgCl electrodes	13	millimeter	UO	UO:0000016	8	millimeter	UO	UO:0000016	4-by-4 grid	Embla A10	Natus Neurology, CA, USA	200	hertz	UO	UO:0000106	4	Data processing	Cygwin software	edf2mit WFDB application	ice039_p_4of6_header	ice039_p_4of6.hea	PhysioNet	10.13026/C2159J	Data processing	wfdb2mat WFDB application	icelandic16ehgmat.zip	PhysioNet	10.13026/C2159J	http://dx.doi.org/10.13026/C2159J
ice039_p_5of6	Recording protocol	reusable Ag/AgCl electrodes	13	millimeter	UO	UO:0000016	8	millimeter	UO	UO:0000016	4-by-4 grid	Embla A10	Natus Neurology, CA, USA	200	hertz	UO	UO:0000106	5	Data processing	Cygwin software	edf2mit WFDB application	ice039_p_5of6_header	ice039_p_5of6.hea	PhysioNet	10.13026/C2159J	Data processing	wfdb2mat WFDB application	icelandic16ehgmat.zip	PhysioNet	10.13026/C2159J	http://dx.doi.org/10.13026/C2159J
ice039_p_6aof6	Recording protocol	reusable Ag/AgCl electrodes	13	millimeter	UO	UO:0000016	8	millimeter	UO	UO:0000016	4-by-4 grid	Embla A10	Natus Neurology, CA, USA	200	hertz	UO	UO:0000106	6	Data processing	Cygwin software	edf2mit WFDB application	ice039_p_6aof6_header	ice039_p_6aof6.hea	PhysioNet	10.13026/C2159J	Data processing	wfdb2mat WFDB application	icelandic16ehgmat.zip	PhysioNet	10.13026/C2159J	http://dx.doi.org/10.13026/C2159J
ice039_p_6bof6	Recording protocol	reusable Ag/AgCl electrodes	13	millimeter	UO	UO:0000016	8	millimeter	UO	UO:0000016	4-by-4 grid	Embla A10	Natus Neurology, CA, USA	200	hertz	UO	UO:0000106	6	Data processing	Cygwin software	edf2mit WFDB application	ice039_p_6bof6_header	ice039_p_6bof6.hea	PhysioNet	10.13026/C2159J	Data processing	wfdb2mat WFDB application	icelandic16ehgmat.zip	PhysioNet	10.13026/C2159J	http://dx.doi.org/10.13026/C2159J
ice040_p_1of5	Recording protocol	reusable Ag/AgCl electrodes	13	millimeter	UO	UO:0000016	8	millimeter	UO	UO:0000016	4-by-4 grid	Embla A10	Natus Neurology, CA, USA	200	hertz	UO	UO:0000106	1	Data processing	Cygwin software	edf2mit WFDB application	ice040_p_1of5_header	ice040_p_1of5.hea	PhysioNet	10.13026/C2159J	Data processing	wfdb2mat WFDB application	icelandic16ehgmat.zip	PhysioNet	10.13026/C2159J	http://dx.doi.org/10.13026/C2159J
ice040_p_2of5	Recording protocol	reusable Ag/AgCl electrodes	13	millimeter	UO	UO:0000016	8	millimeter	UO	UO:0000016	4-by-4 grid	Embla A10	Natus Neurology, CA, USA	200	hertz	UO	UO:0000106	2	Data processing	Cygwin software	edf2mit WFDB application	ice040_p_2of5_header	ice040_p_2of5.hea	PhysioNet	10.13026/C2159J	Data processing	wfdb2mat WFDB application	icelandic16ehgmat.zip	PhysioNet	10.13026/C2159J	http://dx.doi.org/10.13026/C2159J
ice040_p_3of5	Recording protocol	reusable Ag/AgCl electrodes	13	millimeter	UO	UO:0000016	8	millimeter	UO	UO:0000016	4-by-4 grid	Embla A10	Natus Neurology, CA, USA	200	hertz	UO	UO:0000106	3	Data processing	Cygwin software	edf2mit WFDB application	ice040_p_3of5_header	ice040_p_3of5.hea	PhysioNet	10.13026/C2159J	Data processing	wfdb2mat WFDB application	icelandic16ehgmat.zip	PhysioNet	10.13026/C2159J	http://dx.doi.org/10.13026/C2159J
ice040_p_4of5	Recording protocol	reusable Ag/AgCl electrodes	13	millimeter	UO	UO:0000016	8	millimeter	UO	UO:0000016	4-by-4 grid	Embla A10	Natus Neurology, CA, USA	200	hertz	UO	UO:0000106	4	Data processing	Cygwin software	edf2mit WFDB application	ice040_p_4of5_header	ice040_p_4of5.hea	PhysioNet	10.13026/C2159J	Data processing	wfdb2mat WFDB application	icelandic16ehgmat.zip	PhysioNet	10.13026/C2159J	http://dx.doi.org/10.13026/C2159J
ice040_p_5of5	Recording protocol	reusable Ag/AgCl electrodes	13	millimeter	UO	UO:0000016	8	millimeter	UO	UO:0000016	4-by-4 grid	Embla A10	Natus Neurology, CA, USA	200	hertz	UO	UO:0000106	5	Data processing	Cygwin software	edf2mit WFDB application	ice040_p_5of5_header	ice040_p_5of5.hea	PhysioNet	10.13026/C2159J	Data processing	wfdb2mat WFDB application	icelandic16ehgmat.zip	PhysioNet	10.13026/C2159J	http://dx.doi.org/10.13026/C2159J
ice041_p_1of2	Recording protocol	reusable Ag/AgCl electrodes	13	millimeter	UO	UO:0000016	8	millimeter	UO	UO:0000016	4-by-4 grid	Embla A10	Natus Neurology, CA, USA	200	hertz	UO	UO:0000106	1	Data processing	Cygwin software	edf2mit WFDB application	ice041_p_1of2_header	ice041_p_1of2.hea	PhysioNet	10.13026/C2159J	Data processing	wfdb2mat WFDB application	icelandic16ehgmat.zip	PhysioNet	10.13026/C2159J	http://dx.doi.org/10.13026/C2159J
ice041_p_2of2	Recording protocol	reusable Ag/AgCl electrodes	13	millimeter	UO	UO:0000016	8	millimeter	UO	UO:0000016	4-by-4 grid	Embla A10	Natus Neurology, CA, USA	200	hertz	UO	UO:0000106	2	Data processing	Cygwin software	edf2mit WFDB application	ice041_p_2of2_header	ice041_p_2of2.hea	PhysioNet	10.13026/C2159J	Data processing	wfdb2mat WFDB application	icelandic16ehgmat.zip	PhysioNet	10.13026/C2159J	http://dx.doi.org/10.13026/C2159J
ice042_p_1of2	Recording protocol	reusable Ag/AgCl electrodes	13	millimeter	UO	UO:0000016	8	millimeter	UO	UO:0000016	4-by-4 grid	Embla A10	Natus Neurology, CA, USA	200	hertz	UO	UO:0000106	1	Data processing	Cygwin software	edf2mit WFDB application	ice042_p_1of2_header	ice042_p_1of2.hea	PhysioNet	10.13026/C2159J	Data processing	wfdb2mat WFDB application	icelandic16ehgmat.zip	PhysioNet	10.13026/C2159J	http://dx.doi.org/10.13026/C2159J
ice042_p_2of2	Recording protocol	reusable Ag/AgCl electrodes	13	millimeter	UO	UO:0000016	8	millimeter	UO	UO:0000016	4-by-4 grid	Embla A10	Natus Neurology, CA, USA	200	hertz	UO	UO:0000106	2	Data processing	Cygwin software	edf2mit WFDB application	ice042_p_2of2_header	ice042_p_2of2.hea	PhysioNet	10.13026/C2159J	Data processing	wfdb2mat WFDB application	icelandic16ehgmat.zip	PhysioNet	10.13026/C2159J	http://dx.doi.org/10.13026/C2159J
ice043_p_1of2	Recording protocol	reusable Ag/AgCl electrodes	13	millimeter	UO	UO:0000016	8	millimeter	UO	UO:0000016	4-by-4 grid	Embla A10	Natus Neurology, CA, USA	200	hertz	UO	UO:0000106	1	Data processing	Cygwin software	edf2mit WFDB application	ice043_p_1of2_header	ice043_p_1of2.hea	PhysioNet	10.13026/C2159J	Data processing	wfdb2mat WFDB application	icelandic16ehgmat.zip	PhysioNet	10.13026/C2159J	http://dx.doi.org/10.13026/C2159J
ice043_p_2of2	Recording protocol	reusable Ag/AgCl electrodes	13	millimeter	UO	UO:0000016	8	millimeter	UO	UO:0000016	4-by-4 grid	Embla A10	Natus Neurology, CA, USA	200	hertz	UO	UO:0000106	2	Data processing	Cygwin software	edf2mit WFDB application	ice043_p_2of2_header	ice043_p_2of2.hea	PhysioNet	10.13026/C2159J	Data processing	wfdb2mat WFDB application	icelandic16ehgmat.zip	PhysioNet	10.13026/C2159J	http://dx.doi.org/10.13026/C2159J
ice044_p_1of3	Recording protocol	reusable Ag/AgCl electrodes	13	millimeter	UO	UO:0000016	8	millimeter	UO	UO:0000016	4-by-4 grid	Embla A10	Natus Neurology, CA, USA	200	hertz	UO	UO:0000106	1	Data processing	Cygwin software	edf2mit WFDB application	ice044_p_1of3_header	ice044_p_1of3.hea	PhysioNet	10.13026/C2159J	Data processing	wfdb2mat WFDB application	icelandic16ehgmat.zip	PhysioNet	10.13026/C2159J	http://dx.doi.org/10.13026/C2159J
ice044_p_2of3	Recording protocol	reusable Ag/AgCl electrodes	13	millimeter	UO	UO:0000016	8	millimeter	UO	UO:0000016	4-by-4 grid	Embla A10	Natus Neurology, CA, USA	200	hertz	UO	UO:0000106	2	Data processing	Cygwin software	edf2mit WFDB application	ice044_p_2of3_header	ice044_p_2of3.hea	PhysioNet	10.13026/C2159J	Data processing	wfdb2mat WFDB application	icelandic16ehgmat.zip	PhysioNet	10.13026/C2159J	http://dx.doi.org/10.13026/C2159J
ice044_p_3of3	Recording protocol	reusable Ag/AgCl electrodes	13	millimeter	UO	UO:0000016	8	millimeter	UO	UO:0000016	4-by-4 grid	Embla A10	Natus Neurology, CA, USA	200	hertz	UO	UO:0000106	3	Data processing	Cygwin software	edf2mit WFDB application	ice044_p_3of3_header	ice044_p_3of3.hea	PhysioNet	10.13026/C2159J	Data processing	wfdb2mat WFDB application	icelandic16ehgmat.zip	PhysioNet	10.13026/C2159J	http://dx.doi.org/10.13026/C2159J
ice045_p_1of4	Recording protocol	reusable Ag/AgCl electrodes	13	millimeter	UO	UO:0000016	8	millimeter	UO	UO:0000016	4-by-4 grid	Embla A10	Natus Neurology, CA, USA	200	hertz	UO	UO:0000106	1	Data processing	Cygwin software	edf2mit WFDB application	ice045_p_1of4_header	ice045_p_1of4.hea	PhysioNet	10.13026/C2159J	Data processing	wfdb2mat WFDB application	icelandic16ehgmat.zip	PhysioNet	10.13026/C2159J	http://dx.doi.org/10.13026/C2159J
ice045_p_2of4	Recording protocol	reusable Ag/AgCl electrodes	13	millimeter	UO	UO:0000016	8	millimeter	UO	UO:0000016	4-by-4 grid	Embla A10	Natus Neurology, CA, USA	200	hertz	UO	UO:0000106	2	Data processing	Cygwin software	edf2mit WFDB application	ice045_p_2of4_header	ice045_p_2of4.hea	PhysioNet	10.13026/C2159J	Data processing	wfdb2mat WFDB application	icelandic16ehgmat.zip	PhysioNet	10.13026/C2159J	http://dx.doi.org/10.13026/C2159J
ice045_p_3of4	Recording protocol	reusable Ag/AgCl electrodes	13	millimeter	UO	UO:0000016	8	millimeter	UO	UO:0000016	4-by-4 grid	Embla A10	Natus Neurology, CA, USA	200	hertz	UO	UO:0000106	3	Data processing	Cygwin software	edf2mit WFDB application	ice045_p_3of4_header	ice045_p_3of4.hea	PhysioNet	10.13026/C2159J	Data processing	wfdb2mat WFDB application	icelandic16ehgmat.zip	PhysioNet	10.13026/C2159J	http://dx.doi.org/10.13026/C2159J
ice045_p_4of4	Recording protocol	reusable Ag/AgCl electrodes	13	millimeter	UO	UO:0000016	8	millimeter	UO	UO:0000016	4-by-4 grid	Embla A10	Natus Neurology, CA, USA	200	hertz	UO	UO:0000106	4	Data processing	Cygwin software	edf2mit WFDB application	ice045_p_4of4_header	ice045_p_4of4.hea	PhysioNet	10.13026/C2159J	Data processing	wfdb2mat WFDB application	icelandic16ehgmat.zip	PhysioNet	10.13026/C2159J	http://dx.doi.org/10.13026/C2159J
ice002_p_1of3	Recording protocol	reusable Ag/AgCl electrodes	13	millimeter	UO	UO:0000016	8	millimeter	UO	UO:0000016	4-by-4 grid	Embla A10	Natus Neurology, CA, USA	200	hertz	UO	UO:0000106	1				ice002_p_1of3_annotation	ice002_p_1of3.atr	PhysioNet	10.13026/C2159J	Data processing	WFDB Toolbox for MATLAB, rdann function	icelandic16ehgmat.zip	PhysioNet	10.13026/C2159J	http://dx.doi.org/10.13026/C2159J
ice002_p_2of3	Recording protocol	reusable Ag/AgCl electrodes	13	millimeter	UO	UO:0000016	8	millimeter	UO	UO:0000016	4-by-4 grid	Embla A10	Natus Neurology, CA, USA	200	hertz	UO	UO:0000106	2				ice002_p_2of3_annotation	ice002_p_2of3.atr	PhysioNet	10.13026/C2159J	Data processing	WFDB Toolbox for MATLAB, rdann function	icelandic16ehgmat.zip	PhysioNet	10.13026/C2159J	http://dx.doi.org/10.13026/C2159J
ice002_p_3of3	Recording protocol	reusable Ag/AgCl electrodes	13	millimeter	UO	UO:0000016	8	millimeter	UO	UO:0000016	4-by-4 grid	Embla A10	Natus Neurology, CA, USA	200	hertz	UO	UO:0000106	3				ice002_p_3of3_annotation	ice002_p_3of3.atr	PhysioNet	10.13026/C2159J	Data processing	WFDB Toolbox for MATLAB, rdann function	icelandic16ehgmat.zip	PhysioNet	10.13026/C2159J	http://dx.doi.org/10.13026/C2159J
ice003_p_1of2	Recording protocol	reusable Ag/AgCl electrodes	13	millimeter	UO	UO:0000016	8	millimeter	UO	UO:0000016	4-by-4 grid	Embla A10	Natus Neurology, CA, USA	200	hertz	UO	UO:0000106	1				ice003_p_1of2_annotation	ice003_p_1of2.atr	PhysioNet	10.13026/C2159J	Data processing	WFDB Toolbox for MATLAB, rdann function	icelandic16ehgmat.zip	PhysioNet	10.13026/C2159J	http://dx.doi.org/10.13026/C2159J
ice003_p_2of2	Recording protocol	reusable Ag/AgCl electrodes	13	millimeter	UO	UO:0000016	8	millimeter	UO	UO:0000016	4-by-4 grid	Embla A10	Natus Neurology, CA, USA	200	hertz	UO	UO:0000106	2				ice003_p_2of2_annotation	ice003_p_2of2.atr	PhysioNet	10.13026/C2159J	Data processing	WFDB Toolbox for MATLAB, rdann function	icelandic16ehgmat.zip	PhysioNet	10.13026/C2159J	http://dx.doi.org/10.13026/C2159J
ice004_p_1of1	Recording protocol	reusable Ag/AgCl electrodes	13	millimeter	UO	UO:0000016	8	millimeter	UO	UO:0000016	4-by-4 grid	Embla A10	Natus Neurology, CA, USA	200	hertz	UO	UO:0000106	1				ice004_p_1of1_annotation	ice004_p_1of1.atr	PhysioNet	10.13026/C2159J	Data processing	WFDB Toolbox for MATLAB, rdann function	icelandic16ehgmat.zip	PhysioNet	10.13026/C2159J	http://dx.doi.org/10.13026/C2159J
ice005_p_1of3	Recording protocol	reusable Ag/AgCl electrodes	13	millimeter	UO	UO:0000016	8	millimeter	UO	UO:0000016	4-by-4 grid	Embla A10	Natus Neurology, CA, USA	200	hertz	UO	UO:0000106	1				ice005_p_1of3_annotation	ice005_p_1of3.atr	PhysioNet	10.13026/C2159J	Data processing	WFDB Toolbox for MATLAB, rdann function	icelandic16ehgmat.zip	PhysioNet	10.13026/C2159J	http://dx.doi.org/10.13026/C2159J
ice005_p_2of3	Recording protocol	reusable Ag/AgCl electrodes	13	millimeter	UO	UO:0000016	8	millimeter	UO	UO:0000016	4-by-4 grid	Embla A10	Natus Neurology, CA, USA	200	hertz	UO	UO:0000106	2				ice005_p_2of3_annotation	ice005_p_2of3.atr	PhysioNet	10.13026/C2159J	Data processing	WFDB Toolbox for MATLAB, rdann function	icelandic16ehgmat.zip	PhysioNet	10.13026/C2159J	http://dx.doi.org/10.13026/C2159J
ice005_p_3of3	Recording protocol	reusable Ag/AgCl electrodes	13	millimeter	UO	UO:0000016	8	millimeter	UO	UO:0000016	4-by-4 grid	Embla A10	Natus Neurology, CA, USA	200	hertz	UO	UO:0000106	3				ice005_p_3of3_annotation	ice005_p_3of3.atr	PhysioNet	10.13026/C2159J	Data processing	WFDB Toolbox for MATLAB, rdann function	icelandic16ehgmat.zip	PhysioNet	10.13026/C2159J	http://dx.doi.org/10.13026/C2159J
ice006_p_1of2	Recording protocol	reusable Ag/AgCl electrodes	13	millimeter	UO	UO:0000016	8	millimeter	UO	UO:0000016	4-by-4 grid	Embla A10	Natus Neurology, CA, USA	200	hertz	UO	UO:0000106	1				ice006_p_1of2_annotation	ice006_p_1of2.atr	PhysioNet	10.13026/C2159J	Data processing	WFDB Toolbox for MATLAB, rdann function	icelandic16ehgmat.zip	PhysioNet	10.13026/C2159J	http://dx.doi.org/10.13026/C2159J
ice006_p_2of2	Recording protocol	reusable Ag/AgCl electrodes	13	millimeter	UO	UO:0000016	8	millimeter	UO	UO:0000016	4-by-4 grid	Embla A10	Natus Neurology, CA, USA	200	hertz	UO	UO:0000106	2				ice006_p_2of2_annotation	ice006_p_2of2.atr	PhysioNet	10.13026/C2159J	Data processing	WFDB Toolbox for MATLAB, rdann function	icelandic16ehgmat.zip	PhysioNet	10.13026/C2159J	http://dx.doi.org/10.13026/C2159J
ice007_p_1of3	Recording protocol	reusable Ag/AgCl electrodes	13	millimeter	UO	UO:0000016	8	millimeter	UO	UO:0000016	4-by-4 grid	Embla A10	Natus Neurology, CA, USA	200	hertz	UO	UO:0000106	1				ice007_p_1of3_annotation	ice007_p_1of3.atr	PhysioNet	10.13026/C2159J	Data processing	WFDB Toolbox for MATLAB, rdann function	icelandic16ehgmat.zip	PhysioNet	10.13026/C2159J	http://dx.doi.org/10.13026/C2159J
ice007_p_2of3	Recording protocol	reusable Ag/AgCl electrodes	13	millimeter	UO	UO:0000016	8	millimeter	UO	UO:0000016	4-by-4 grid	Embla A10	Natus Neurology, CA, USA	200	hertz	UO	UO:0000106	2				ice007_p_2of3_annotation	ice007_p_2of3.atr	PhysioNet	10.13026/C2159J	Data processing	WFDB Toolbox for MATLAB, rdann function	icelandic16ehgmat.zip	PhysioNet	10.13026/C2159J	http://dx.doi.org/10.13026/C2159J
ice007_p_3of3	Recording protocol	reusable Ag/AgCl electrodes	13	millimeter	UO	UO:0000016	8	millimeter	UO	UO:0000016	4-by-4 grid	Embla A10	Natus Neurology, CA, USA	200	hertz	UO	UO:0000106	3				ice007_p_3of3_annotation	ice007_p_3of3.atr	PhysioNet	10.13026/C2159J	Data processing	WFDB Toolbox for MATLAB, rdann function	icelandic16ehgmat.zip	PhysioNet	10.13026/C2159J	http://dx.doi.org/10.13026/C2159J
ice008_p_1of4	Recording protocol	reusable Ag/AgCl electrodes	13	millimeter	UO	UO:0000016	8	millimeter	UO	UO:0000016	4-by-4 grid	Embla A10	Natus Neurology, CA, USA	200	hertz	UO	UO:0000106	1				ice008_p_1of4_annotation	ice008_p_1of4.atr	PhysioNet	10.13026/C2159J	Data processing	WFDB Toolbox for MATLAB, rdann function	icelandic16ehgmat.zip	PhysioNet	10.13026/C2159J	http://dx.doi.org/10.13026/C2159J
ice008_p_2of4	Recording protocol	reusable Ag/AgCl electrodes	13	millimeter	UO	UO:0000016	8	millimeter	UO	UO:0000016	4-by-4 grid	Embla A10	Natus Neurology, CA, USA	200	hertz	UO	UO:0000106	2				ice008_p_2of4_annotation	ice008_p_2of4.atr	PhysioNet	10.13026/C2159J	Data processing	WFDB Toolbox for MATLAB, rdann function	icelandic16ehgmat.zip	PhysioNet	10.13026/C2159J	http://dx.doi.org/10.13026/C2159J
ice008_p_3of4	Recording protocol	reusable Ag/AgCl electrodes	13	millimeter	UO	UO:0000016	8	millimeter	UO	UO:0000016	4-by-4 grid	Embla A10	Natus Neurology, CA, USA	200	hertz	UO	UO:0000106	3				ice008_p_3of4_annotation	ice008_p_3of4.atr	PhysioNet	10.13026/C2159J	Data processing	WFDB Toolbox for MATLAB, rdann function	icelandic16ehgmat.zip	PhysioNet	10.13026/C2159J	http://dx.doi.org/10.13026/C2159J
ice008_p_4of4	Recording protocol	reusable Ag/AgCl electrodes	13	millimeter	UO	UO:0000016	8	millimeter	UO	UO:0000016	4-by-4 grid	Embla A10	Natus Neurology, CA, USA	200	hertz	UO	UO:0000106	4				ice008_p_4of4_annotation	ice008_p_4of4.atr	PhysioNet	10.13026/C2159J	Data processing	WFDB Toolbox for MATLAB, rdann function	icelandic16ehgmat.zip	PhysioNet	10.13026/C2159J	http://dx.doi.org/10.13026/C2159J
ice009_p_1of2	Recording protocol	reusable Ag/AgCl electrodes	13	millimeter	UO	UO:0000016	8	millimeter	UO	UO:0000016	4-by-4 grid	Embla A10	Natus Neurology, CA, USA	200	hertz	UO	UO:0000106	1				ice009_p_1of2_annotation	ice009_p_1of2.atr	PhysioNet	10.13026/C2159J	Data processing	WFDB Toolbox for MATLAB, rdann function	icelandic16ehgmat.zip	PhysioNet	10.13026/C2159J	http://dx.doi.org/10.13026/C2159J
ice009_p_2of2	Recording protocol	reusable Ag/AgCl electrodes	13	millimeter	UO	UO:0000016	8	millimeter	UO	UO:0000016	4-by-4 grid	Embla A10	Natus Neurology, CA, USA	200	hertz	UO	UO:0000106	2				ice009_p_2of2_annotation	ice009_p_2of2.atr	PhysioNet	10.13026/C2159J	Data processing	WFDB Toolbox for MATLAB, rdann function	icelandic16ehgmat.zip	PhysioNet	10.13026/C2159J	http://dx.doi.org/10.13026/C2159J
ice010_p_1of3	Recording protocol	reusable Ag/AgCl electrodes	13	millimeter	UO	UO:0000016	8	millimeter	UO	UO:0000016	4-by-4 grid	Embla A10	Natus Neurology, CA, USA	200	hertz	UO	UO:0000106	1				ice010_p_1of3_annotation	ice010_p_1of3.atr	PhysioNet	10.13026/C2159J	Data processing	WFDB Toolbox for MATLAB, rdann function	icelandic16ehgmat.zip	PhysioNet	10.13026/C2159J	http://dx.doi.org/10.13026/C2159J
ice010_p_2of3	Recording protocol	reusable Ag/AgCl electrodes	13	millimeter	UO	UO:0000016	8	millimeter	UO	UO:0000016	4-by-4 grid	Embla A10	Natus Neurology, CA, USA	200	hertz	UO	UO:0000106	2				ice010_p_2of3_annotation	ice010_p_2of3.atr	PhysioNet	10.13026/C2159J	Data processing	WFDB Toolbox for MATLAB, rdann function	icelandic16ehgmat.zip	PhysioNet	10.13026/C2159J	http://dx.doi.org/10.13026/C2159J
ice010_p_3of3	Recording protocol	reusable Ag/AgCl electrodes	13	millimeter	UO	UO:0000016	8	millimeter	UO	UO:0000016	4-by-4 grid	Embla A10	Natus Neurology, CA, USA	200	hertz	UO	UO:0000106	3				ice010_p_3of3_annotation	ice010_p_3of3.atr	PhysioNet	10.13026/C2159J	Data processing	WFDB Toolbox for MATLAB, rdann function	icelandic16ehgmat.zip	PhysioNet	10.13026/C2159J	http://dx.doi.org/10.13026/C2159J
ice011_p_1of3	Recording protocol	reusable Ag/AgCl electrodes	13	millimeter	UO	UO:0000016	8	millimeter	UO	UO:0000016	4-by-4 grid	Embla A10	Natus Neurology, CA, USA	200	hertz	UO	UO:0000106	1				ice011_p_1of3_annotation	ice011_p_1of3.atr	PhysioNet	10.13026/C2159J	Data processing	WFDB Toolbox for MATLAB, rdann function	icelandic16ehgmat.zip	PhysioNet	10.13026/C2159J	http://dx.doi.org/10.13026/C2159J
ice011_p_2of3	Recording protocol	reusable Ag/AgCl electrodes	13	millimeter	UO	UO:0000016	8	millimeter	UO	UO:0000016	4-by-4 grid	Embla A10	Natus Neurology, CA, USA	200	hertz	UO	UO:0000106	2				ice011_p_2of3_annotation	ice011_p_2of3.atr	PhysioNet	10.13026/C2159J	Data processing	WFDB Toolbox for MATLAB, rdann function	icelandic16ehgmat.zip	PhysioNet	10.13026/C2159J	http://dx.doi.org/10.13026/C2159J
ice012_p_1of4	Recording protocol	reusable Ag/AgCl electrodes	13	millimeter	UO	UO:0000016	8	millimeter	UO	UO:0000016	4-by-4 grid	Embla A10	Natus Neurology, CA, USA	200	hertz	UO	UO:0000106	1				ice012_p_1of4_annotation	ice012_p_1of4.atr	PhysioNet	10.13026/C2159J	Data processing	WFDB Toolbox for MATLAB, rdann function	icelandic16ehgmat.zip	PhysioNet	10.13026/C2159J	http://dx.doi.org/10.13026/C2159J
ice012_p_2of4	Recording protocol	reusable Ag/AgCl electrodes	13	millimeter	UO	UO:0000016	8	millimeter	UO	UO:0000016	4-by-4 grid	Embla A10	Natus Neurology, CA, USA	200	hertz	UO	UO:0000106	2				ice012_p_2of4_annotation	ice012_p_2of4.atr	PhysioNet	10.13026/C2159J	Data processing	WFDB Toolbox for MATLAB, rdann function	icelandic16ehgmat.zip	PhysioNet	10.13026/C2159J	http://dx.doi.org/10.13026/C2159J
ice012_p_3of4	Recording protocol	reusable Ag/AgCl electrodes	13	millimeter	UO	UO:0000016	8	millimeter	UO	UO:0000016	4-by-4 grid	Embla A10	Natus Neurology, CA, USA	200	hertz	UO	UO:0000106	3				ice012_p_3of4_annotation	ice012_p_3of4.atr	PhysioNet	10.13026/C2159J	Data processing	WFDB Toolbox for MATLAB, rdann function	icelandic16ehgmat.zip	PhysioNet	10.13026/C2159J	http://dx.doi.org/10.13026/C2159J
ice012_p_4of4	Recording protocol	reusable Ag/AgCl electrodes	13	millimeter	UO	UO:0000016	8	millimeter	UO	UO:0000016	4-by-4 grid	Embla A10	Natus Neurology, CA, USA	200	hertz	UO	UO:0000106	4				ice012_p_4of4_annotation	ice012_p_4of4.atr	PhysioNet	10.13026/C2159J	Data processing	WFDB Toolbox for MATLAB, rdann function	icelandic16ehgmat.zip	PhysioNet	10.13026/C2159J	http://dx.doi.org/10.13026/C2159J
ice013_p_1of3	Recording protocol	reusable Ag/AgCl electrodes	13	millimeter	UO	UO:0000016	8	millimeter	UO	UO:0000016	4-by-4 grid	Embla A10	Natus Neurology, CA, USA	200	hertz	UO	UO:0000106	1				ice013_p_1of3_annotation	ice013_p_1of3.atr	PhysioNet	10.13026/C2159J	Data processing	WFDB Toolbox for MATLAB, rdann function	icelandic16ehgmat.zip	PhysioNet	10.13026/C2159J	http://dx.doi.org/10.13026/C2159J
ice013_p_2of3	Recording protocol	reusable Ag/AgCl electrodes	13	millimeter	UO	UO:0000016	8	millimeter	UO	UO:0000016	4-by-4 grid	Embla A10	Natus Neurology, CA, USA	200	hertz	UO	UO:0000106	2				ice013_p_2of3_annotation	ice013_p_2of3.atr	PhysioNet	10.13026/C2159J	Data processing	WFDB Toolbox for MATLAB, rdann function	icelandic16ehgmat.zip	PhysioNet	10.13026/C2159J	http://dx.doi.org/10.13026/C2159J
ice013_p_3of3	Recording protocol	reusable Ag/AgCl electrodes	13	millimeter	UO	UO:0000016	8	millimeter	UO	UO:0000016	4-by-4 grid	Embla A10	Natus Neurology, CA, USA	200	hertz	UO	UO:0000106	3				ice013_p_3of3_annotation	ice013_p_3of3.atr	PhysioNet	10.13026/C2159J	Data processing	WFDB Toolbox for MATLAB, rdann function	icelandic16ehgmat.zip	PhysioNet	10.13026/C2159J	http://dx.doi.org/10.13026/C2159J
ice014_p_1of3	Recording protocol	reusable Ag/AgCl electrodes	13	millimeter	UO	UO:0000016	8	millimeter	UO	UO:0000016	4-by-4 grid	Embla A10	Natus Neurology, CA, USA	200	hertz	UO	UO:0000106	1				ice014_p_1of3_annotation	ice014_p_1of3.atr	PhysioNet	10.13026/C2159J	Data processing	WFDB Toolbox for MATLAB, rdann function	icelandic16ehgmat.zip	PhysioNet	10.13026/C2159J	http://dx.doi.org/10.13026/C2159J
ice014_p_2of3	Recording protocol	reusable Ag/AgCl electrodes	13	millimeter	UO	UO:0000016	8	millimeter	UO	UO:0000016	4-by-4 grid	Embla A10	Natus Neurology, CA, USA	200	hertz	UO	UO:0000106	2				ice014_p_2of3_annotation	ice014_p_2of3.atr	PhysioNet	10.13026/C2159J	Data processing	WFDB Toolbox for MATLAB, rdann function	icelandic16ehgmat.zip	PhysioNet	10.13026/C2159J	http://dx.doi.org/10.13026/C2159J
ice014_p_3of3	Recording protocol	reusable Ag/AgCl electrodes	13	millimeter	UO	UO:0000016	8	millimeter	UO	UO:0000016	4-by-4 grid	Embla A10	Natus Neurology, CA, USA	200	hertz	UO	UO:0000106	3				ice014_p_3of3_annotation	ice014_p_3of3.atr	PhysioNet	10.13026/C2159J	Data processing	WFDB Toolbox for MATLAB, rdann function	icelandic16ehgmat.zip	PhysioNet	10.13026/C2159J	http://dx.doi.org/10.13026/C2159J
ice015_p_1of1	Recording protocol	reusable Ag/AgCl electrodes	13	millimeter	UO	UO:0000016	8	millimeter	UO	UO:0000016	4-by-4 grid	Embla A10	Natus Neurology, CA, USA	200	hertz	UO	UO:0000106	1				ice015_p_1of1_annotation	ice015_p_1of1.atr	PhysioNet	10.13026/C2159J	Data processing	WFDB Toolbox for MATLAB, rdann function	icelandic16ehgmat.zip	PhysioNet	10.13026/C2159J	http://dx.doi.org/10.13026/C2159J
ice016_l_1of1	Recording protocol	reusable Ag/AgCl electrodes	13	millimeter	UO	UO:0000016	8	millimeter	UO	UO:0000016	4-by-4 grid	Embla A10	Natus Neurology, CA, USA	200	hertz	UO	UO:0000106	1				ice016_l_1of1_annotation	ice016_l_1of1.atr	PhysioNet	10.13026/C2159J	Data processing	WFDB Toolbox for MATLAB, rdann function	icelandic16ehgmat.zip	PhysioNet	10.13026/C2159J	http://dx.doi.org/10.13026/C2159J
ice017_p_1of3	Recording protocol	reusable Ag/AgCl electrodes	13	millimeter	UO	UO:0000016	8	millimeter	UO	UO:0000016	4-by-4 grid	Embla A10	Natus Neurology, CA, USA	200	hertz	UO	UO:0000106	1				ice017_p_1of3_annotation	ice017_p_1of3.atr	PhysioNet	10.13026/C2159J	Data processing	WFDB Toolbox for MATLAB, rdann function	icelandic16ehgmat.zip	PhysioNet	10.13026/C2159J	http://dx.doi.org/10.13026/C2159J
ice017_p_2of3	Recording protocol	reusable Ag/AgCl electrodes	13	millimeter	UO	UO:0000016	8	millimeter	UO	UO:0000016	4-by-4 grid	Embla A10	Natus Neurology, CA, USA	200	hertz	UO	UO:0000106	2				ice017_p_2of3_annotation	ice017_p_2of3.atr	PhysioNet	10.13026/C2159J	Data processing	WFDB Toolbox for MATLAB, rdann function	icelandic16ehgmat.zip	PhysioNet	10.13026/C2159J	http://dx.doi.org/10.13026/C2159J
ice017_p_3of3	Recording protocol	reusable Ag/AgCl electrodes	13	millimeter	UO	UO:0000016	8	millimeter	UO	UO:0000016	4-by-4 grid	Embla A10	Natus Neurology, CA, USA	200	hertz	UO	UO:0000106	3				ice017_p_3of3_annotation	ice017_p_3of3.atr	PhysioNet	10.13026/C2159J	Data processing	WFDB Toolbox for MATLAB, rdann function	icelandic16ehgmat.zip	PhysioNet	10.13026/C2159J	http://dx.doi.org/10.13026/C2159J
ice018_p_1of1	Recording protocol	reusable Ag/AgCl electrodes	13	millimeter	UO	UO:0000016	8	millimeter	UO	UO:0000016	4-by-4 grid	Embla A10	Natus Neurology, CA, USA	200	hertz	UO	UO:0000106	1				ice018_p_1of1_annotation	ice018_p_1of1.atr	PhysioNet	10.13026/C2159J	Data processing	WFDB Toolbox for MATLAB, rdann function	icelandic16ehgmat.zip	PhysioNet	10.13026/C2159J	http://dx.doi.org/10.13026/C2159J
ice021_p_1of3	Recording protocol	reusable Ag/AgCl electrodes	13	millimeter	UO	UO:0000016	8	millimeter	UO	UO:0000016	4-by-4 grid	Embla A10	Natus Neurology, CA, USA	200	hertz	UO	UO:0000106	1				ice021_p_1of3_annotation	ice021_p_1of3.atr	PhysioNet	10.13026/C2159J	Data processing	WFDB Toolbox for MATLAB, rdann function	icelandic16ehgmat.zip	PhysioNet	10.13026/C2159J	http://dx.doi.org/10.13026/C2159J
ice021_p_2of3	Recording protocol	reusable Ag/AgCl electrodes	13	millimeter	UO	UO:0000016	8	millimeter	UO	UO:0000016	4-by-4 grid	Embla A10	Natus Neurology, CA, USA	200	hertz	UO	UO:0000106	2				ice021_p_2of3_annotation	ice021_p_2of3.atr	PhysioNet	10.13026/C2159J	Data processing	WFDB Toolbox for MATLAB, rdann function	icelandic16ehgmat.zip	PhysioNet	10.13026/C2159J	http://dx.doi.org/10.13026/C2159J
ice021_p_3of3	Recording protocol	reusable Ag/AgCl electrodes	13	millimeter	UO	UO:0000016	8	millimeter	UO	UO:0000016	4-by-4 grid	Embla A10	Natus Neurology, CA, USA	200	hertz	UO	UO:0000106	3				ice021_p_3of3_annotation	ice021_p_3of3.atr	PhysioNet	10.13026/C2159J	Data processing	WFDB Toolbox for MATLAB, rdann function	icelandic16ehgmat.zip	PhysioNet	10.13026/C2159J	http://dx.doi.org/10.13026/C2159J
ice022_p_1of1	Recording protocol	reusable Ag/AgCl electrodes	13	millimeter	UO	UO:0000016	8	millimeter	UO	UO:0000016	4-by-4 grid	Embla A10	Natus Neurology, CA, USA	200	hertz	UO	UO:0000106	1				ice022_p_1of1_annotation	ice022_p_1of1.atr	PhysioNet	10.13026/C2159J	Data processing	WFDB Toolbox for MATLAB, rdann function	icelandic16ehgmat.zip	PhysioNet	10.13026/C2159J	http://dx.doi.org/10.13026/C2159J
ice023_p_1of1	Recording protocol	reusable Ag/AgCl electrodes	13	millimeter	UO	UO:0000016	8	millimeter	UO	UO:0000016	4-by-4 grid	Embla A10	Natus Neurology, CA, USA	200	hertz	UO	UO:0000106	1				ice023_p_1of1_annotation	ice023_p_1of1.atr	PhysioNet	10.13026/C2159J	Data processing	WFDB Toolbox for MATLAB, rdann function	icelandic16ehgmat.zip	PhysioNet	10.13026/C2159J	http://dx.doi.org/10.13026/C2159J
ice024_l_1of1	Recording protocol	reusable Ag/AgCl electrodes	13	millimeter	UO	UO:0000016	8	millimeter	UO	UO:0000016	4-by-4 grid	Embla A10	Natus Neurology, CA, USA	200	hertz	UO	UO:0000106	1				ice024_l_1of1_annotation	ice024_l_1of1.atr	PhysioNet	10.13026/C2159J	Data processing	WFDB Toolbox for MATLAB, rdann function	icelandic16ehgmat.zip	PhysioNet	10.13026/C2159J	http://dx.doi.org/10.13026/C2159J
ice025_l_1of1	Recording protocol	reusable Ag/AgCl electrodes	13	millimeter	UO	UO:0000016	8	millimeter	UO	UO:0000016	4-by-4 grid	Embla A10	Natus Neurology, CA, USA	200	hertz	UO	UO:0000106	1				ice025_l_1of1_annotation	ice025_l_1of1.atr	PhysioNet	10.13026/C2159J	Data processing	WFDB Toolbox for MATLAB, rdann function	icelandic16ehgmat.zip	PhysioNet	10.13026/C2159J	http://dx.doi.org/10.13026/C2159J
ice026_p_1of4	Recording protocol	reusable Ag/AgCl electrodes	13	millimeter	UO	UO:0000016	8	millimeter	UO	UO:0000016	4-by-4 grid	Embla A10	Natus Neurology, CA, USA	200	hertz	UO	UO:0000106	1				ice026_p_1of4_annotation	ice026_p_1of4.atr	PhysioNet	10.13026/C2159J	Data processing	WFDB Toolbox for MATLAB, rdann function	icelandic16ehgmat.zip	PhysioNet	10.13026/C2159J	http://dx.doi.org/10.13026/C2159J
ice026_p_2of4	Recording protocol	reusable Ag/AgCl electrodes	13	millimeter	UO	UO:0000016	8	millimeter	UO	UO:0000016	4-by-4 grid	Embla A10	Natus Neurology, CA, USA	200	hertz	UO	UO:0000106	2				ice026_p_2of4_annotation	ice026_p_2of4.atr	PhysioNet	10.13026/C2159J	Data processing	WFDB Toolbox for MATLAB, rdann function	icelandic16ehgmat.zip	PhysioNet	10.13026/C2159J	http://dx.doi.org/10.13026/C2159J
ice026_p_3of4	Recording protocol	reusable Ag/AgCl electrodes	13	millimeter	UO	UO:0000016	8	millimeter	UO	UO:0000016	4-by-4 grid	Embla A10	Natus Neurology, CA, USA	200	hertz	UO	UO:0000106	3				ice026_p_3of4_annotation	ice026_p_3of4.atr	PhysioNet	10.13026/C2159J	Data processing	WFDB Toolbox for MATLAB, rdann function	icelandic16ehgmat.zip	PhysioNet	10.13026/C2159J	http://dx.doi.org/10.13026/C2159J
ice026_p_4of4	Recording protocol	reusable Ag/AgCl electrodes	13	millimeter	UO	UO:0000016	8	millimeter	UO	UO:0000016	4-by-4 grid	Embla A10	Natus Neurology, CA, USA	200	hertz	UO	UO:0000106	4				ice026_p_4of4_annotation	ice026_p_4of4.atr	PhysioNet	10.13026/C2159J	Data processing	WFDB Toolbox for MATLAB, rdann function	icelandic16ehgmat.zip	PhysioNet	10.13026/C2159J	http://dx.doi.org/10.13026/C2159J
ice027_p_2of7	Recording protocol	reusable Ag/AgCl electrodes	13	millimeter	UO	UO:0000016	8	millimeter	UO	UO:0000016	4-by-4 grid	Embla A10	Natus Neurology, CA, USA	200	hertz	UO	UO:0000106	2				ice027_p_2of7_annotation	ice027_p_2of7.atr	PhysioNet	10.13026/C2159J	Data processing	WFDB Toolbox for MATLAB, rdann function	icelandic16ehgmat.zip	PhysioNet	10.13026/C2159J	http://dx.doi.org/10.13026/C2159J
ice027_p_4of7	Recording protocol	reusable Ag/AgCl electrodes	13	millimeter	UO	UO:0000016	8	millimeter	UO	UO:0000016	4-by-4 grid	Embla A10	Natus Neurology, CA, USA	200	hertz	UO	UO:0000106	4				ice027_p_4of7_annotation	ice027_p_4of7.atr	PhysioNet	10.13026/C2159J	Data processing	WFDB Toolbox for MATLAB, rdann function	icelandic16ehgmat.zip	PhysioNet	10.13026/C2159J	http://dx.doi.org/10.13026/C2159J
ice027_p_5of7	Recording protocol	reusable Ag/AgCl electrodes	13	millimeter	UO	UO:0000016	8	millimeter	UO	UO:0000016	4-by-4 grid	Embla A10	Natus Neurology, CA, USA	200	hertz	UO	UO:0000106	5				ice027_p_5of7_annotation	ice027_p_5of7.atr	PhysioNet	10.13026/C2159J	Data processing	WFDB Toolbox for MATLAB, rdann function	icelandic16ehgmat.zip	PhysioNet	10.13026/C2159J	http://dx.doi.org/10.13026/C2159J
ice027_p_6of7	Recording protocol	reusable Ag/AgCl electrodes	13	millimeter	UO	UO:0000016	8	millimeter	UO	UO:0000016	4-by-4 grid	Embla A10	Natus Neurology, CA, USA	200	hertz	UO	UO:0000106	6				ice027_p_6of7_annotation	ice027_p_6of7.atr	PhysioNet	10.13026/C2159J	Data processing	WFDB Toolbox for MATLAB, rdann function	icelandic16ehgmat.zip	PhysioNet	10.13026/C2159J	http://dx.doi.org/10.13026/C2159J
ice028_p_1of3	Recording protocol	reusable Ag/AgCl electrodes	13	millimeter	UO	UO:0000016	8	millimeter	UO	UO:0000016	4-by-4 grid	Embla A10	Natus Neurology, CA, USA	200	hertz	UO	UO:0000106	1				ice028_p_1of3_annotation	ice028_p_1of3.atr	PhysioNet	10.13026/C2159J	Data processing	WFDB Toolbox for MATLAB, rdann function	icelandic16ehgmat.zip	PhysioNet	10.13026/C2159J	http://dx.doi.org/10.13026/C2159J
ice028_p_2of3	Recording protocol	reusable Ag/AgCl electrodes	13	millimeter	UO	UO:0000016	8	millimeter	UO	UO:0000016	4-by-4 grid	Embla A10	Natus Neurology, CA, USA	200	hertz	UO	UO:0000106	2				ice028_p_2of3_annotation	ice028_p_2of3.atr	PhysioNet	10.13026/C2159J	Data processing	WFDB Toolbox for MATLAB, rdann function	icelandic16ehgmat.zip	PhysioNet	10.13026/C2159J	http://dx.doi.org/10.13026/C2159J
ice028_p_3of3	Recording protocol	reusable Ag/AgCl electrodes	13	millimeter	UO	UO:0000016	8	millimeter	UO	UO:0000016	4-by-4 grid	Embla A10	Natus Neurology, CA, USA	200	hertz	UO	UO:0000106	3				ice028_p_3of3_annotation	ice028_p_3of3.atr	PhysioNet	10.13026/C2159J	Data processing	WFDB Toolbox for MATLAB, rdann function	icelandic16ehgmat.zip	PhysioNet	10.13026/C2159J	http://dx.doi.org/10.13026/C2159J
ice029_p_1of2	Recording protocol	reusable Ag/AgCl electrodes	13	millimeter	UO	UO:0000016	8	millimeter	UO	UO:0000016	4-by-4 grid	Embla A10	Natus Neurology, CA, USA	200	hertz	UO	UO:0000106	1				ice029_p_1of2_annotation	ice029_p_1of2.atr	PhysioNet	10.13026/C2159J	Data processing	WFDB Toolbox for MATLAB, rdann function	icelandic16ehgmat.zip	PhysioNet	10.13026/C2159J	http://dx.doi.org/10.13026/C2159J
ice029_p_2of2	Recording protocol	reusable Ag/AgCl electrodes	13	millimeter	UO	UO:0000016	8	millimeter	UO	UO:0000016	4-by-4 grid	Embla A10	Natus Neurology, CA, USA	200	hertz	UO	UO:0000106	2				ice029_p_2of2_annotation	ice029_p_2of2.atr	PhysioNet	10.13026/C2159J	Data processing	WFDB Toolbox for MATLAB, rdann function	icelandic16ehgmat.zip	PhysioNet	10.13026/C2159J	http://dx.doi.org/10.13026/C2159J
ice030_p_2of4	Recording protocol	reusable Ag/AgCl electrodes	13	millimeter	UO	UO:0000016	8	millimeter	UO	UO:0000016	4-by-4 grid	Embla A10	Natus Neurology, CA, USA	200	hertz	UO	UO:0000106	2				ice030_p_2of4_annotation	ice030_p_2of4.atr	PhysioNet	10.13026/C2159J	Data processing	WFDB Toolbox for MATLAB, rdann function	icelandic16ehgmat.zip	PhysioNet	10.13026/C2159J	http://dx.doi.org/10.13026/C2159J
ice030_p_3of4	Recording protocol	reusable Ag/AgCl electrodes	13	millimeter	UO	UO:0000016	8	millimeter	UO	UO:0000016	4-by-4 grid	Embla A10	Natus Neurology, CA, USA	200	hertz	UO	UO:0000106	3				ice030_p_3of4_annotation	ice030_p_3of4.atr	PhysioNet	10.13026/C2159J	Data processing	WFDB Toolbox for MATLAB, rdann function	icelandic16ehgmat.zip	PhysioNet	10.13026/C2159J	http://dx.doi.org/10.13026/C2159J
ice031_p_1of3	Recording protocol	reusable Ag/AgCl electrodes	13	millimeter	UO	UO:0000016	8	millimeter	UO	UO:0000016	4-by-4 grid	Embla A10	Natus Neurology, CA, USA	200	hertz	UO	UO:0000106	1				ice031_p_1of3_annotation	ice031_p_1of3.atr	PhysioNet	10.13026/C2159J	Data processing	WFDB Toolbox for MATLAB, rdann function	icelandic16ehgmat.zip	PhysioNet	10.13026/C2159J	http://dx.doi.org/10.13026/C2159J
ice031_p_2of3	Recording protocol	reusable Ag/AgCl electrodes	13	millimeter	UO	UO:0000016	8	millimeter	UO	UO:0000016	4-by-4 grid	Embla A10	Natus Neurology, CA, USA	200	hertz	UO	UO:0000106	2				ice031_p_2of3_annotation	ice031_p_2of3.atr	PhysioNet	10.13026/C2159J	Data processing	WFDB Toolbox for MATLAB, rdann function	icelandic16ehgmat.zip	PhysioNet	10.13026/C2159J	http://dx.doi.org/10.13026/C2159J
ice031_l_3of3	Recording protocol	reusable Ag/AgCl electrodes	13	millimeter	UO	UO:0000016	8	millimeter	UO	UO:0000016	4-by-4 grid	Embla A10	Natus Neurology, CA, USA	200	hertz	UO	UO:0000106	3				ice031_l_3of3_annotation	ice031_l_3of3.atr	PhysioNet	10.13026/C2159J	Data processing	WFDB Toolbox for MATLAB, rdann function	icelandic16ehgmat.zip	PhysioNet	10.13026/C2159J	http://dx.doi.org/10.13026/C2159J
ice032_p_1of5	Recording protocol	reusable Ag/AgCl electrodes	13	millimeter	UO	UO:0000016	8	millimeter	UO	UO:0000016	4-by-4 grid	Embla A10	Natus Neurology, CA, USA	200	hertz	UO	UO:0000106	1				ice032_p_1of5_annotation	ice032_p_1of5.atr	PhysioNet	10.13026/C2159J	Data processing	WFDB Toolbox for MATLAB, rdann function	icelandic16ehgmat.zip	PhysioNet	10.13026/C2159J	http://dx.doi.org/10.13026/C2159J
ice032_p_2of5	Recording protocol	reusable Ag/AgCl electrodes	13	millimeter	UO	UO:0000016	8	millimeter	UO	UO:0000016	4-by-4 grid	Embla A10	Natus Neurology, CA, USA	200	hertz	UO	UO:0000106	2				ice032_p_2of5_annotation	ice032_p_2of5.atr	PhysioNet	10.13026/C2159J	Data processing	WFDB Toolbox for MATLAB, rdann function	icelandic16ehgmat.zip	PhysioNet	10.13026/C2159J	http://dx.doi.org/10.13026/C2159J
ice032_p_3of5	Recording protocol	reusable Ag/AgCl electrodes	13	millimeter	UO	UO:0000016	8	millimeter	UO	UO:0000016	4-by-4 grid	Embla A10	Natus Neurology, CA, USA	200	hertz	UO	UO:0000106	3				ice032_p_3of5_annotation	ice032_p_3of5.atr	PhysioNet	10.13026/C2159J	Data processing	WFDB Toolbox for MATLAB, rdann function	icelandic16ehgmat.zip	PhysioNet	10.13026/C2159J	http://dx.doi.org/10.13026/C2159J
ice032_p_4of5	Recording protocol	reusable Ag/AgCl electrodes	13	millimeter	UO	UO:0000016	8	millimeter	UO	UO:0000016	4-by-4 grid	Embla A10	Natus Neurology, CA, USA	200	hertz	UO	UO:0000106	4				ice032_p_4of5_annotation	ice032_p_4of5.atr	PhysioNet	10.13026/C2159J	Data processing	WFDB Toolbox for MATLAB, rdann function	icelandic16ehgmat.zip	PhysioNet	10.13026/C2159J	http://dx.doi.org/10.13026/C2159J
ice032_p_5of5	Recording protocol	reusable Ag/AgCl electrodes	13	millimeter	UO	UO:0000016	8	millimeter	UO	UO:0000016	4-by-4 grid	Embla A10	Natus Neurology, CA, USA	200	hertz	UO	UO:0000106	5				ice032_p_5of5_annotation	ice032_p_5of5.atr	PhysioNet	10.13026/C2159J	Data processing	WFDB Toolbox for MATLAB, rdann function	icelandic16ehgmat.zip	PhysioNet	10.13026/C2159J	http://dx.doi.org/10.13026/C2159J
ice033_p_1of1	Recording protocol	reusable Ag/AgCl electrodes	13	millimeter	UO	UO:0000016	8	millimeter	UO	UO:0000016	4-by-4 grid	Embla A10	Natus Neurology, CA, USA	200	hertz	UO	UO:0000106	1				ice033_p_1of1_annotation	ice033_p_1of1.atr	PhysioNet	10.13026/C2159J	Data processing	WFDB Toolbox for MATLAB, rdann function	icelandic16ehgmat.zip	PhysioNet	10.13026/C2159J	http://dx.doi.org/10.13026/C2159J
ice034_p_1of5	Recording protocol	reusable Ag/AgCl electrodes	13	millimeter	UO	UO:0000016	8	millimeter	UO	UO:0000016	4-by-4 grid	Embla A10	Natus Neurology, CA, USA	200	hertz	UO	UO:0000106	1				ice034_p_1of5_annotation	ice034_p_1of5.atr	PhysioNet	10.13026/C2159J	Data processing	WFDB Toolbox for MATLAB, rdann function	icelandic16ehgmat.zip	PhysioNet	10.13026/C2159J	http://dx.doi.org/10.13026/C2159J
ice034_p_2of5	Recording protocol	reusable Ag/AgCl electrodes	13	millimeter	UO	UO:0000016	8	millimeter	UO	UO:0000016	4-by-4 grid	Embla A10	Natus Neurology, CA, USA	200	hertz	UO	UO:0000106	2				ice034_p_2of5_annotation	ice034_p_2of5.atr	PhysioNet	10.13026/C2159J	Data processing	WFDB Toolbox for MATLAB, rdann function	icelandic16ehgmat.zip	PhysioNet	10.13026/C2159J	http://dx.doi.org/10.13026/C2159J
ice034_p_3of5	Recording protocol	reusable Ag/AgCl electrodes	13	millimeter	UO	UO:0000016	8	millimeter	UO	UO:0000016	4-by-4 grid	Embla A10	Natus Neurology, CA, USA	200	hertz	UO	UO:0000106	3				ice034_p_3of5_annotation	ice034_p_3of5.atr	PhysioNet	10.13026/C2159J	Data processing	WFDB Toolbox for MATLAB, rdann function	icelandic16ehgmat.zip	PhysioNet	10.13026/C2159J	http://dx.doi.org/10.13026/C2159J
ice034_p_4of5	Recording protocol	reusable Ag/AgCl electrodes	13	millimeter	UO	UO:0000016	8	millimeter	UO	UO:0000016	4-by-4 grid	Embla A10	Natus Neurology, CA, USA	200	hertz	UO	UO:0000106	4				ice034_p_4of5_annotation	ice034_p_4of5.atr	PhysioNet	10.13026/C2159J	Data processing	WFDB Toolbox for MATLAB, rdann function	icelandic16ehgmat.zip	PhysioNet	10.13026/C2159J	http://dx.doi.org/10.13026/C2159J
ice035_p_1of3	Recording protocol	reusable Ag/AgCl electrodes	13	millimeter	UO	UO:0000016	8	millimeter	UO	UO:0000016	4-by-4 grid	Embla A10	Natus Neurology, CA, USA	200	hertz	UO	UO:0000106	1				ice035_p_1of3_annotation	ice035_p_1of3.atr	PhysioNet	10.13026/C2159J	Data processing	WFDB Toolbox for MATLAB, rdann function	icelandic16ehgmat.zip	PhysioNet	10.13026/C2159J	http://dx.doi.org/10.13026/C2159J
ice035_p_2of3	Recording protocol	reusable Ag/AgCl electrodes	13	millimeter	UO	UO:0000016	8	millimeter	UO	UO:0000016	4-by-4 grid	Embla A10	Natus Neurology, CA, USA	200	hertz	UO	UO:0000106	2				ice035_p_2of3_annotation	ice035_p_2of3.atr	PhysioNet	10.13026/C2159J	Data processing	WFDB Toolbox for MATLAB, rdann function	icelandic16ehgmat.zip	PhysioNet	10.13026/C2159J	http://dx.doi.org/10.13026/C2159J
ice035_p_3of3	Recording protocol	reusable Ag/AgCl electrodes	13	millimeter	UO	UO:0000016	8	millimeter	UO	UO:0000016	4-by-4 grid	Embla A10	Natus Neurology, CA, USA	200	hertz	UO	UO:0000106	3				ice035_p_3of3_annotation	ice035_p_3of3.atr	PhysioNet	10.13026/C2159J	Data processing	WFDB Toolbox for MATLAB, rdann function	icelandic16ehgmat.zip	PhysioNet	10.13026/C2159J	http://dx.doi.org/10.13026/C2159J
ice036_p_1of6	Recording protocol	reusable Ag/AgCl electrodes	13	millimeter	UO	UO:0000016	8	millimeter	UO	UO:0000016	4-by-4 grid	Embla A10	Natus Neurology, CA, USA	200	hertz	UO	UO:0000106	1				ice036_p_1of6_annotation	ice036_p_1of6.atr	PhysioNet	10.13026/C2159J	Data processing	WFDB Toolbox for MATLAB, rdann function	icelandic16ehgmat.zip	PhysioNet	10.13026/C2159J	http://dx.doi.org/10.13026/C2159J
ice036_p_2of6	Recording protocol	reusable Ag/AgCl electrodes	13	millimeter	UO	UO:0000016	8	millimeter	UO	UO:0000016	4-by-4 grid	Embla A10	Natus Neurology, CA, USA	200	hertz	UO	UO:0000106	2				ice036_p_2of6_annotation	ice036_p_2of6.atr	PhysioNet	10.13026/C2159J	Data processing	WFDB Toolbox for MATLAB, rdann function	icelandic16ehgmat.zip	PhysioNet	10.13026/C2159J	http://dx.doi.org/10.13026/C2159J
ice036_p_3of6	Recording protocol	reusable Ag/AgCl electrodes	13	millimeter	UO	UO:0000016	8	millimeter	UO	UO:0000016	4-by-4 grid	Embla A10	Natus Neurology, CA, USA	200	hertz	UO	UO:0000106	3				ice036_p_3of6_annotation	ice036_p_3of6.atr	PhysioNet	10.13026/C2159J	Data processing	WFDB Toolbox for MATLAB, rdann function	icelandic16ehgmat.zip	PhysioNet	10.13026/C2159J	http://dx.doi.org/10.13026/C2159J
ice036_p_4of6	Recording protocol	reusable Ag/AgCl electrodes	13	millimeter	UO	UO:0000016	8	millimeter	UO	UO:0000016	4-by-4 grid	Embla A10	Natus Neurology, CA, USA	200	hertz	UO	UO:0000106	4				ice036_p_4of6_annotation	ice036_p_4of6.atr	PhysioNet	10.13026/C2159J	Data processing	WFDB Toolbox for MATLAB, rdann function	icelandic16ehgmat.zip	PhysioNet	10.13026/C2159J	http://dx.doi.org/10.13026/C2159J
ice036_p_5of6	Recording protocol	reusable Ag/AgCl electrodes	13	millimeter	UO	UO:0000016	8	millimeter	UO	UO:0000016	4-by-4 grid	Embla A10	Natus Neurology, CA, USA	200	hertz	UO	UO:0000106	5				ice036_p_5of6_annotation	ice036_p_5of6.atr	PhysioNet	10.13026/C2159J	Data processing	WFDB Toolbox for MATLAB, rdann function	icelandic16ehgmat.zip	PhysioNet	10.13026/C2159J	http://dx.doi.org/10.13026/C2159J
ice036_p_6of6	Recording protocol	reusable Ag/AgCl electrodes	13	millimeter	UO	UO:0000016	8	millimeter	UO	UO:0000016	4-by-4 grid	Embla A10	Natus Neurology, CA, USA	200	hertz	UO	UO:0000106	6				ice036_p_6of6_annotation	ice036_p_6of6.atr	PhysioNet	10.13026/C2159J	Data processing	WFDB Toolbox for MATLAB, rdann function	icelandic16ehgmat.zip	PhysioNet	10.13026/C2159J	http://dx.doi.org/10.13026/C2159J
ice037_p_1of2	Recording protocol	reusable Ag/AgCl electrodes	13	millimeter	UO	UO:0000016	8	millimeter	UO	UO:0000016	4-by-4 grid	Embla A10	Natus Neurology, CA, USA	200	hertz	UO	UO:0000106	1				ice037_p_1of2_annotation	ice037_p_1of2.atr	PhysioNet	10.13026/C2159J	Data processing	WFDB Toolbox for MATLAB, rdann function	icelandic16ehgmat.zip	PhysioNet	10.13026/C2159J	http://dx.doi.org/10.13026/C2159J
ice037_p_2of2	Recording protocol	reusable Ag/AgCl electrodes	13	millimeter	UO	UO:0000016	8	millimeter	UO	UO:0000016	4-by-4 grid	Embla A10	Natus Neurology, CA, USA	200	hertz	UO	UO:0000106	2				ice037_p_2of2_annotation	ice037_p_2of2.atr	PhysioNet	10.13026/C2159J	Data processing	WFDB Toolbox for MATLAB, rdann function	icelandic16ehgmat.zip	PhysioNet	10.13026/C2159J	http://dx.doi.org/10.13026/C2159J
ice038_p_1of1	Recording protocol	reusable Ag/AgCl electrodes	13	millimeter	UO	UO:0000016	8	millimeter	UO	UO:0000016	4-by-4 grid	Embla A10	Natus Neurology, CA, USA	200	hertz	UO	UO:0000106	1				ice038_p_1of1_annotation	ice038_p_1of1.atr	PhysioNet	10.13026/C2159J	Data processing	WFDB Toolbox for MATLAB, rdann function	icelandic16ehgmat.zip	PhysioNet	10.13026/C2159J	http://dx.doi.org/10.13026/C2159J
ice039_p_1of6	Recording protocol	reusable Ag/AgCl electrodes	13	millimeter	UO	UO:0000016	8	millimeter	UO	UO:0000016	4-by-4 grid	Embla A10	Natus Neurology, CA, USA	200	hertz	UO	UO:0000106	1				ice039_p_1of6_annotation	ice039_p_1of6.atr	PhysioNet	10.13026/C2159J	Data processing	WFDB Toolbox for MATLAB, rdann function	icelandic16ehgmat.zip	PhysioNet	10.13026/C2159J	http://dx.doi.org/10.13026/C2159J
ice039_p_2of6	Recording protocol	reusable Ag/AgCl electrodes	13	millimeter	UO	UO:0000016	8	millimeter	UO	UO:0000016	4-by-4 grid	Embla A10	Natus Neurology, CA, USA	200	hertz	UO	UO:0000106	2				ice039_p_2of6_annotation	ice039_p_2of6.atr	PhysioNet	10.13026/C2159J	Data processing	WFDB Toolbox for MATLAB, rdann function	icelandic16ehgmat.zip	PhysioNet	10.13026/C2159J	http://dx.doi.org/10.13026/C2159J
ice039_p_3of6	Recording protocol	reusable Ag/AgCl electrodes	13	millimeter	UO	UO:0000016	8	millimeter	UO	UO:0000016	4-by-4 grid	Embla A10	Natus Neurology, CA, USA	200	hertz	UO	UO:0000106	3				ice039_p_3of6_annotation	ice039_p_3of6.atr	PhysioNet	10.13026/C2159J	Data processing	WFDB Toolbox for MATLAB, rdann function	icelandic16ehgmat.zip	PhysioNet	10.13026/C2159J	http://dx.doi.org/10.13026/C2159J
ice039_p_4of6	Recording protocol	reusable Ag/AgCl electrodes	13	millimeter	UO	UO:0000016	8	millimeter	UO	UO:0000016	4-by-4 grid	Embla A10	Natus Neurology, CA, USA	200	hertz	UO	UO:0000106	4				ice039_p_4of6_annotation	ice039_p_4of6.atr	PhysioNet	10.13026/C2159J	Data processing	WFDB Toolbox for MATLAB, rdann function	icelandic16ehgmat.zip	PhysioNet	10.13026/C2159J	http://dx.doi.org/10.13026/C2159J
ice039_p_5of6	Recording protocol	reusable Ag/AgCl electrodes	13	millimeter	UO	UO:0000016	8	millimeter	UO	UO:0000016	4-by-4 grid	Embla A10	Natus Neurology, CA, USA	200	hertz	UO	UO:0000106	5				ice039_p_5of6_annotation	ice039_p_5of6.atr	PhysioNet	10.13026/C2159J	Data processing	WFDB Toolbox for MATLAB, rdann function	icelandic16ehgmat.zip	PhysioNet	10.13026/C2159J	http://dx.doi.org/10.13026/C2159J
ice039_p_6aof6	Recording protocol	reusable Ag/AgCl electrodes	13	millimeter	UO	UO:0000016	8	millimeter	UO	UO:0000016	4-by-4 grid	Embla A10	Natus Neurology, CA, USA	200	hertz	UO	UO:0000106	6				ice039_p_6aof6_annotation	ice039_p_6aof6.atr	PhysioNet	10.13026/C2159J	Data processing	WFDB Toolbox for MATLAB, rdann function	icelandic16ehgmat.zip	PhysioNet	10.13026/C2159J	http://dx.doi.org/10.13026/C2159J
ice039_p_6bof6	Recording protocol	reusable Ag/AgCl electrodes	13	millimeter	UO	UO:0000016	8	millimeter	UO	UO:0000016	4-by-4 grid	Embla A10	Natus Neurology, CA, USA	200	hertz	UO	UO:0000106	6				ice039_p_6bof6_annotation	ice039_p_6bof6.atr	PhysioNet	10.13026/C2159J	Data processing	WFDB Toolbox for MATLAB, rdann function	icelandic16ehgmat.zip	PhysioNet	10.13026/C2159J	http://dx.doi.org/10.13026/C2159J
ice040_p_1of5	Recording protocol	reusable Ag/AgCl electrodes	13	millimeter	UO	UO:0000016	8	millimeter	UO	UO:0000016	4-by-4 grid	Embla A10	Natus Neurology, CA, USA	200	hertz	UO	UO:0000106	1				ice040_p_1of5_annotation	ice040_p_1of5.atr	PhysioNet	10.13026/C2159J	Data processing	WFDB Toolbox for MATLAB, rdann function	icelandic16ehgmat.zip	PhysioNet	10.13026/C2159J	http://dx.doi.org/10.13026/C2159J
ice040_p_2of5	Recording protocol	reusable Ag/AgCl electrodes	13	millimeter	UO	UO:0000016	8	millimeter	UO	UO:0000016	4-by-4 grid	Embla A10	Natus Neurology, CA, USA	200	hertz	UO	UO:0000106	2				ice040_p_2of5_annotation	ice040_p_2of5.atr	PhysioNet	10.13026/C2159J	Data processing	WFDB Toolbox for MATLAB, rdann function	icelandic16ehgmat.zip	PhysioNet	10.13026/C2159J	http://dx.doi.org/10.13026/C2159J
ice040_p_3of5	Recording protocol	reusable Ag/AgCl electrodes	13	millimeter	UO	UO:0000016	8	millimeter	UO	UO:0000016	4-by-4 grid	Embla A10	Natus Neurology, CA, USA	200	hertz	UO	UO:0000106	3				ice040_p_3of5_annotation	ice040_p_3of5.atr	PhysioNet	10.13026/C2159J	Data processing	WFDB Toolbox for MATLAB, rdann function	icelandic16ehgmat.zip	PhysioNet	10.13026/C2159J	http://dx.doi.org/10.13026/C2159J
ice040_p_4of5	Recording protocol	reusable Ag/AgCl electrodes	13	millimeter	UO	UO:0000016	8	millimeter	UO	UO:0000016	4-by-4 grid	Embla A10	Natus Neurology, CA, USA	200	hertz	UO	UO:0000106	4				ice040_p_4of5_annotation	ice040_p_4of5.atr	PhysioNet	10.13026/C2159J	Data processing	WFDB Toolbox for MATLAB, rdann function	icelandic16ehgmat.zip	PhysioNet	10.13026/C2159J	http://dx.doi.org/10.13026/C2159J
ice040_p_5of5	Recording protocol	reusable Ag/AgCl electrodes	13	millimeter	UO	UO:0000016	8	millimeter	UO	UO:0000016	4-by-4 grid	Embla A10	Natus Neurology, CA, USA	200	hertz	UO	UO:0000106	5				ice040_p_5of5_annotation	ice040_p_5of5.atr	PhysioNet	10.13026/C2159J	Data processing	WFDB Toolbox for MATLAB, rdann function	icelandic16ehgmat.zip	PhysioNet	10.13026/C2159J	http://dx.doi.org/10.13026/C2159J
ice041_p_1of2	Recording protocol	reusable Ag/AgCl electrodes	13	millimeter	UO	UO:0000016	8	millimeter	UO	UO:0000016	4-by-4 grid	Embla A10	Natus Neurology, CA, USA	200	hertz	UO	UO:0000106	1				ice041_p_1of2_annotation	ice041_p_1of2.atr	PhysioNet	10.13026/C2159J	Data processing	WFDB Toolbox for MATLAB, rdann function	icelandic16ehgmat.zip	PhysioNet	10.13026/C2159J	http://dx.doi.org/10.13026/C2159J
ice041_p_2of2	Recording protocol	reusable Ag/AgCl electrodes	13	millimeter	UO	UO:0000016	8	millimeter	UO	UO:0000016	4-by-4 grid	Embla A10	Natus Neurology, CA, USA	200	hertz	UO	UO:0000106	2				ice041_p_2of2_annotation	ice041_p_2of2.atr	PhysioNet	10.13026/C2159J	Data processing	WFDB Toolbox for MATLAB, rdann function	icelandic16ehgmat.zip	PhysioNet	10.13026/C2159J	http://dx.doi.org/10.13026/C2159J
ice042_p_1of2	Recording protocol	reusable Ag/AgCl electrodes	13	millimeter	UO	UO:0000016	8	millimeter	UO	UO:0000016	4-by-4 grid	Embla A10	Natus Neurology, CA, USA	200	hertz	UO	UO:0000106	1				ice042_p_1of2_annotation	ice042_p_1of2.atr	PhysioNet	10.13026/C2159J	Data processing	WFDB Toolbox for MATLAB, rdann function	icelandic16ehgmat.zip	PhysioNet	10.13026/C2159J	http://dx.doi.org/10.13026/C2159J
ice042_p_2of2	Recording protocol	reusable Ag/AgCl electrodes	13	millimeter	UO	UO:0000016	8	millimeter	UO	UO:0000016	4-by-4 grid	Embla A10	Natus Neurology, CA, USA	200	hertz	UO	UO:0000106	2				ice042_p_2of2_annotation	ice042_p_2of2.atr	PhysioNet	10.13026/C2159J	Data processing	WFDB Toolbox for MATLAB, rdann function	icelandic16ehgmat.zip	PhysioNet	10.13026/C2159J	http://dx.doi.org/10.13026/C2159J
ice043_p_2of2	Recording protocol	reusable Ag/AgCl electrodes	13	millimeter	UO	UO:0000016	8	millimeter	UO	UO:0000016	4-by-4 grid	Embla A10	Natus Neurology, CA, USA	200	hertz	UO	UO:0000106	2				ice043_p_2of2_annotation	ice043_p_2of2.atr	PhysioNet	10.13026/C2159J	Data processing	WFDB Toolbox for MATLAB, rdann function	icelandic16ehgmat.zip	PhysioNet	10.13026/C2159J	http://dx.doi.org/10.13026/C2159J
ice044_p_1of3	Recording protocol	reusable Ag/AgCl electrodes	13	millimeter	UO	UO:0000016	8	millimeter	UO	UO:0000016	4-by-4 grid	Embla A10	Natus Neurology, CA, USA	200	hertz	UO	UO:0000106	1				ice044_p_1of3_annotation	ice044_p_1of3.atr	PhysioNet	10.13026/C2159J	Data processing	WFDB Toolbox for MATLAB, rdann function	icelandic16ehgmat.zip	PhysioNet	10.13026/C2159J	http://dx.doi.org/10.13026/C2159J
ice044_p_2of3	Recording protocol	reusable Ag/AgCl electrodes	13	millimeter	UO	UO:0000016	8	millimeter	UO	UO:0000016	4-by-4 grid	Embla A10	Natus Neurology, CA, USA	200	hertz	UO	UO:0000106	2				ice044_p_2of3_annotation	ice044_p_2of3.atr	PhysioNet	10.13026/C2159J	Data processing	WFDB Toolbox for MATLAB, rdann function	icelandic16ehgmat.zip	PhysioNet	10.13026/C2159J	http://dx.doi.org/10.13026/C2159J
ice044_p_3of3	Recording protocol	reusable Ag/AgCl electrodes	13	millimeter	UO	UO:0000016	8	millimeter	UO	UO:0000016	4-by-4 grid	Embla A10	Natus Neurology, CA, USA	200	hertz	UO	UO:0000106	3				ice044_p_3of3_annotation	ice044_p_3of3.atr	PhysioNet	10.13026/C2159J	Data processing	WFDB Toolbox for MATLAB, rdann function	icelandic16ehgmat.zip	PhysioNet	10.13026/C2159J	http://dx.doi.org/10.13026/C2159J
ice045_p_1of4	Recording protocol	reusable Ag/AgCl electrodes	13	millimeter	UO	UO:0000016	8	millimeter	UO	UO:0000016	4-by-4 grid	Embla A10	Natus Neurology, CA, USA	200	hertz	UO	UO:0000106	1				ice045_p_1of4_annotation	ice045_p_1of4.atr	PhysioNet	10.13026/C2159J	Data processing	WFDB Toolbox for MATLAB, rdann function	icelandic16ehgmat.zip	PhysioNet	10.13026/C2159J	http://dx.doi.org/10.13026/C2159J
ice045_p_2of4	Recording protocol	reusable Ag/AgCl electrodes	13	millimeter	UO	UO:0000016	8	millimeter	UO	UO:0000016	4-by-4 grid	Embla A10	Natus Neurology, CA, USA	200	hertz	UO	UO:0000106	2				ice045_p_2of4_annotation	ice045_p_2of4.atr	PhysioNet	10.13026/C2159J	Data processing	WFDB Toolbox for MATLAB, rdann function	icelandic16ehgmat.zip	PhysioNet	10.13026/C2159J	http://dx.doi.org/10.13026/C2159J
ice045_p_3of4	Recording protocol	reusable Ag/AgCl electrodes	13	millimeter	UO	UO:0000016	8	millimeter	UO	UO:0000016	4-by-4 grid	Embla A10	Natus Neurology, CA, USA	200	hertz	UO	UO:0000106	3				ice045_p_3of4_annotation	ice045_p_3of4.atr	PhysioNet	10.13026/C2159J	Data processing	WFDB Toolbox for MATLAB, rdann function	icelandic16ehgmat.zip	PhysioNet	10.13026/C2159J	http://dx.doi.org/10.13026/C2159J
ice045_p_4of4	Recording protocol	reusable Ag/AgCl electrodes	13	millimeter	UO	UO:0000016	8	millimeter	UO	UO:0000016	4-by-4 grid	Embla A10	Natus Neurology, CA, USA	200	hertz	UO	UO:0000106	4				ice045_p_4of4_annotation	ice045_p_4of4.atr	PhysioNet	10.13026/C2159J	Data processing	WFDB Toolbox for MATLAB, rdann function	icelandic16ehgmat.zip	PhysioNet	10.13026/C2159J	http://dx.doi.org/10.13026/C2159J
