# Supplementary material for: The Icelandic 16-electrode electrohysterogram database
Source: Sci Data. 2015 Apr 28;2:150017. doi: 10.1038/sdata.2015.17 (PMC4431509; doi:10.1038/sdata.2015.17)
Supplement: Supplementary file 1 [file sdata201517-isa1.zip › a_tocograph_Alexandersson.txt]

Sample Name	Protocol REF	Parameter Value[Recording number]	Assay Name	Raw Data File	Comment [Data Repository]	Comment [Data Record Accession]	Protocol REF	Derived Data File	Comment [Data Repository]	Comment [Data Record Accession]	Comment [Data Record URI]
ice001_l_1of1	Recording protocol	1	ice001_l_1of1_tocograph				Data processing	ice001_l_1of1.jpg	PhysioNet	10.13026/C2159J	http://dx.doi.org/10.13026/C2159J
ice002_p_1of3	Recording protocol	1	ice002_p_1of3_tocograph				Data processing	ice002_p_1of3.jpg	PhysioNet	10.13026/C2159J	http://dx.doi.org/10.13026/C2159J
ice002_p_2of3	Recording protocol	2	ice002_p_2of3_tocograph				Data processing	ice002_p_2of3.jpg	PhysioNet	10.13026/C2159J	http://dx.doi.org/10.13026/C2159J
ice002_p_3of3	Recording protocol	3	ice002_p_3of3_tocograph				Data processing	ice002_p_3of3.jpg	PhysioNet	10.13026/C2159J	http://dx.doi.org/10.13026/C2159J
ice003_p_1of2	Recording protocol	1	ice003_p_1of2_tocograph				Data processing	ice003_p_1of2.jpg	PhysioNet	10.13026/C2159J	http://dx.doi.org/10.13026/C2159J
ice003_p_2of2	Recording protocol	2	ice003_p_2of2_tocograph				Data processing	ice003_p_2of2.jpg	PhysioNet	10.13026/C2159J	http://dx.doi.org/10.13026/C2159J
ice004_p_1of1	Recording protocol	1	ice004_p_1of1_tocograph				Data processing	ice004_p_1of1.jpg	PhysioNet	10.13026/C2159J	http://dx.doi.org/10.13026/C2159J
ice005_p_1of3	Recording protocol	1	ice005_p_1of3_tocograph				Data processing	ice005_p_1of3.jpg	PhysioNet	10.13026/C2159J	http://dx.doi.org/10.13026/C2159J
ice005_p_2of3	Recording protocol	2	ice005_p_2of3_tocograph				Data processing	ice005_p_2of3.jpg	PhysioNet	10.13026/C2159J	http://dx.doi.org/10.13026/C2159J
ice005_p_3of3	Recording protocol	3	ice005_p_3of3_tocograph				Data processing	ice005_p_3of3.jpg	PhysioNet	10.13026/C2159J	http://dx.doi.org/10.13026/C2159J
ice006_p_1of2	Recording protocol	1	ice006_p_1of2_tocograph				Data processing	ice006_p_1of2.jpg	PhysioNet	10.13026/C2159J	http://dx.doi.org/10.13026/C2159J
ice006_p_2of2	Recording protocol	2	ice006_p_2of2_tocograph				Data processing	ice006_p_2of2.jpg	PhysioNet	10.13026/C2159J	http://dx.doi.org/10.13026/C2159J
ice007_p_1of3	Recording protocol	1	ice007_p_1of3_tocograph				Data processing	ice007_p_1of3.jpg	PhysioNet	10.13026/C2159J	http://dx.doi.org/10.13026/C2159J
ice007_p_2of3	Recording protocol	2	ice007_p_2of3_tocograph				Data processing	ice007_p_2of3.jpg	PhysioNet	10.13026/C2159J	http://dx.doi.org/10.13026/C2159J
ice007_p_3of3	Recording protocol	3	ice007_p_3of3_tocograph				Data processing	ice007_p_3of3.jpg	PhysioNet	10.13026/C2159J	http://dx.doi.org/10.13026/C2159J
ice008_p_1of4	Recording protocol	1	ice008_p_1of4_tocograph				Data processing	ice008_p_1of4.jpg	PhysioNet	10.13026/C2159J	http://dx.doi.org/10.13026/C2159J
ice008_p_2of4	Recording protocol	2	ice008_p_2of4_tocograph				Data processing	ice008_p_2of4.jpg	PhysioNet	10.13026/C2159J	http://dx.doi.org/10.13026/C2159J
ice008_p_3of4	Recording protocol	3	ice008_p_3of4_tocograph				Data processing	ice008_p_3of4.jpg	PhysioNet	10.13026/C2159J	http://dx.doi.org/10.13026/C2159J
ice008_p_4of4	Recording protocol	4	ice008_p_4of4_tocograph				Data processing	ice008_p_4of4.jpg	PhysioNet	10.13026/C2159J	http://dx.doi.org/10.13026/C2159J
ice009_p_1of2	Recording protocol	1	ice009_p_1of2_tocograph				Data processing	ice009_p_1of2.jpg	PhysioNet	10.13026/C2159J	http://dx.doi.org/10.13026/C2159J
ice009_p_2of2	Recording protocol	2	ice009_p_2of2_tocograph				Data processing	ice009_p_2of2.jpg	PhysioNet	10.13026/C2159J	http://dx.doi.org/10.13026/C2159J
ice010_p_1of3	Recording protocol	1	ice010_p_1of3_tocograph				Data processing	ice010_p_1of3.jpg	PhysioNet	10.13026/C2159J	http://dx.doi.org/10.13026/C2159J
ice010_p_2of3	Recording protocol	2	ice010_p_2of3_tocograph				Data processing	ice010_p_2of3.jpg	PhysioNet	10.13026/C2159J	http://dx.doi.org/10.13026/C2159J
ice010_p_3of3	Recording protocol	3	ice010_p_3of3_tocograph				Data processing	ice010_p_3of3.jpg	PhysioNet	10.13026/C2159J	http://dx.doi.org/10.13026/C2159J
ice011_p_1of3	Recording protocol	1	ice011_p_1of3_tocograph				Data processing	ice011_p_1of3.jpg	PhysioNet	10.13026/C2159J	http://dx.doi.org/10.13026/C2159J
ice011_p_2of3	Recording protocol	2	ice011_p_2of3_tocograph				Data processing	ice011_p_2of3.jpg	PhysioNet	10.13026/C2159J	http://dx.doi.org/10.13026/C2159J
ice011_l_3of3	Recording protocol	3	ice011_l_3of3_tocograph				Data processing	ice011_l_3of3.jpg	PhysioNet	10.13026/C2159J	http://dx.doi.org/10.13026/C2159J
ice012_p_1of4	Recording protocol	1	ice012_p_1of4_tocograph				Data processing	ice012_p_1of4.jpg	PhysioNet	10.13026/C2159J	http://dx.doi.org/10.13026/C2159J
ice012_p_2of4	Recording protocol	2	ice012_p_2of4_tocograph				Data processing	ice012_p_2of4.jpg	PhysioNet	10.13026/C2159J	http://dx.doi.org/10.13026/C2159J
ice012_p_3of4	Recording protocol	3	ice012_p_3of4_tocograph				Data processing	ice012_p_3of4.jpg	PhysioNet	10.13026/C2159J	http://dx.doi.org/10.13026/C2159J
ice012_p_4of4	Recording protocol	4	ice012_p_4of4_tocograph				Data processing	ice012_p_4of4.jpg	PhysioNet	10.13026/C2159J	http://dx.doi.org/10.13026/C2159J
ice013_p_1of3	Recording protocol	1	ice013_p_1of3_tocograph				Data processing	ice013_p_1of3.jpg	PhysioNet	10.13026/C2159J	http://dx.doi.org/10.13026/C2159J
ice013_p_2of3	Recording protocol	2	ice013_p_2of3_tocograph				Data processing	ice013_p_2of3.jpg	PhysioNet	10.13026/C2159J	http://dx.doi.org/10.13026/C2159J
ice013_p_3of3	Recording protocol	3	ice013_p_3of3_tocograph				Data processing	ice013_p_3of3.jpg	PhysioNet	10.13026/C2159J	http://dx.doi.org/10.13026/C2159J
ice014_p_1of3	Recording protocol	1	ice014_p_1of3_tocograph				Data processing	ice014_p_1of3.jpg	PhysioNet	10.13026/C2159J	http://dx.doi.org/10.13026/C2159J
ice014_p_2of3	Recording protocol	2	ice014_p_2of3_tocograph				Data processing	ice014_p_2of3.jpg	PhysioNet	10.13026/C2159J	http://dx.doi.org/10.13026/C2159J
ice014_p_3of3	Recording protocol	3	ice014_p_3of3_tocograph				Data processing	ice014_p_3of3.jpg	PhysioNet	10.13026/C2159J	http://dx.doi.org/10.13026/C2159J
ice015_p_1of1	Recording protocol	1	ice015_p_1of1_tocograph				Data processing	ice015_p_1of1.jpg	PhysioNet	10.13026/C2159J	http://dx.doi.org/10.13026/C2159J
ice016_l_1of1	Recording protocol	1	ice016_l_1of1_tocograph				Data processing	ice016_l_1of1.jpg	PhysioNet	10.13026/C2159J	http://dx.doi.org/10.13026/C2159J
ice017_p_1of3	Recording protocol	1	ice017_p_1of3_tocograph				Data processing	ice017_p_1of3.jpg	PhysioNet	10.13026/C2159J	http://dx.doi.org/10.13026/C2159J
ice017_p_2of3	Recording protocol	2	ice017_p_2of3_tocograph				Data processing	ice017_p_2of3.jpg	PhysioNet	10.13026/C2159J	http://dx.doi.org/10.13026/C2159J
ice017_p_3of3	Recording protocol	3	ice017_p_3of3_tocograph				Data processing	ice017_p_3of3.jpg	PhysioNet	10.13026/C2159J	http://dx.doi.org/10.13026/C2159J
ice018_p_1of1	Recording protocol	1	ice018_p_1of1_tocograph				Data processing	ice018_p_1of1.jpg	PhysioNet	10.13026/C2159J	http://dx.doi.org/10.13026/C2159J
ice019_p_1of1	Recording protocol	1	ice019_p_1of1_tocograph				Data processing	ice019_p_1of1.jpg	PhysioNet	10.13026/C2159J	http://dx.doi.org/10.13026/C2159J
ice020_l_1of1	Recording protocol	1	ice020_l_1of1_tocograph				Data processing	ice020_l_1of1.jpg	PhysioNet	10.13026/C2159J	http://dx.doi.org/10.13026/C2159J
ice021_p_1of3	Recording protocol	1	ice021_p_1of3_tocograph				Data processing	ice021_p_1of3.jpg	PhysioNet	10.13026/C2159J	http://dx.doi.org/10.13026/C2159J
ice021_p_2of3	Recording protocol	2	ice021_p_2of3_tocograph				Data processing	ice021_p_2of3.jpg	PhysioNet	10.13026/C2159J	http://dx.doi.org/10.13026/C2159J
ice021_p_3of3	Recording protocol	3	ice021_p_3of3_tocograph				Data processing	ice021_p_3of3.jpg	PhysioNet	10.13026/C2159J	http://dx.doi.org/10.13026/C2159J
ice022_p_1of1	Recording protocol	1	ice022_p_1of1_tocograph				Data processing	ice022_p_1of1.jpg	PhysioNet	10.13026/C2159J	http://dx.doi.org/10.13026/C2159J
ice023_p_1of1	Recording protocol	1	ice023_p_1of1_tocograph				Data processing	ice023_p_1of1.jpg	PhysioNet	10.13026/C2159J	http://dx.doi.org/10.13026/C2159J
ice024_l_1of1	Recording protocol	1	ice024_l_1of1_tocograph				Data processing	ice024_l_1of1.jpg	PhysioNet	10.13026/C2159J	http://dx.doi.org/10.13026/C2159J
ice025_l_1of1	Recording protocol	1	ice025_l_1of1_tocograph				Data processing	ice025_l_1of1.jpg	PhysioNet	10.13026/C2159J	http://dx.doi.org/10.13026/C2159J
ice026_p_1of4	Recording protocol	1	ice026_p_1of4_tocograph				Data processing	ice026_p_1of4.jpg	PhysioNet	10.13026/C2159J	http://dx.doi.org/10.13026/C2159J
ice026_p_2of4	Recording protocol	2	ice026_p_2of4_tocograph				Data processing	ice026_p_2of4.jpg	PhysioNet	10.13026/C2159J	http://dx.doi.org/10.13026/C2159J
ice026_p_3of4	Recording protocol	3	ice026_p_3of4_tocograph				Data processing	ice026_p_3of4.jpg	PhysioNet	10.13026/C2159J	http://dx.doi.org/10.13026/C2159J
ice026_p_4of4	Recording protocol	4	ice026_p_4of4_tocograph				Data processing	ice026_p_4of4.jpg	PhysioNet	10.13026/C2159J	http://dx.doi.org/10.13026/C2159J
ice027_p_1of7	Recording protocol	1	ice027_p_1of7_tocograph				Data processing	ice027_p_1of7.jpg	PhysioNet	10.13026/C2159J	http://dx.doi.org/10.13026/C2159J
ice027_p_2of7	Recording protocol	2	ice027_p_2of7_tocograph				Data processing	ice027_p_2of7.jpg	PhysioNet	10.13026/C2159J	http://dx.doi.org/10.13026/C2159J
ice027_p_3of7	Recording protocol	3	ice027_p_3of7_tocograph				Data processing	ice027_p_3of7.jpg	PhysioNet	10.13026/C2159J	http://dx.doi.org/10.13026/C2159J
ice027_p_4of7	Recording protocol	4	ice027_p_4of7_tocograph				Data processing	ice027_p_4of7.jpg	PhysioNet	10.13026/C2159J	http://dx.doi.org/10.13026/C2159J
ice027_p_5of7	Recording protocol	5	ice027_p_5of7_tocograph				Data processing	ice027_p_5of7.jpg	PhysioNet	10.13026/C2159J	http://dx.doi.org/10.13026/C2159J
ice027_p_6of7	Recording protocol	6	ice027_p_6of7_tocograph				Data processing	ice027_p_6of7.jpg	PhysioNet	10.13026/C2159J	http://dx.doi.org/10.13026/C2159J
ice027_l_7of7	Recording protocol	7	ice027_l_7of7_tocograph				Data processing	ice027_l_7of7.jpg	PhysioNet	10.13026/C2159J	http://dx.doi.org/10.13026/C2159J
ice028_p_1of3	Recording protocol	1	ice028_p_1of3_tocograph				Data processing	ice028_p_1of3.jpg	PhysioNet	10.13026/C2159J	http://dx.doi.org/10.13026/C2159J
ice028_p_2of3	Recording protocol	2	ice028_p_2of3_tocograph				Data processing	ice028_p_2of3.jpg	PhysioNet	10.13026/C2159J	http://dx.doi.org/10.13026/C2159J
ice028_p_3of3	Recording protocol	3	ice028_p_3of3_tocograph				Data processing	ice028_p_3of3.jpg	PhysioNet	10.13026/C2159J	http://dx.doi.org/10.13026/C2159J
ice029_p_1of2	Recording protocol	1	ice029_p_1of2_tocograph				Data processing	ice029_p_1of2.jpg	PhysioNet	10.13026/C2159J	http://dx.doi.org/10.13026/C2159J
ice029_p_2of2	Recording protocol	2	ice029_p_2of2_tocograph				Data processing	ice029_p_2of2.jpg	PhysioNet	10.13026/C2159J	http://dx.doi.org/10.13026/C2159J
ice030_p_1of4	Recording protocol	1	ice030_p_1of4_tocograph				Data processing	ice030_p_1of4.jpg	PhysioNet	10.13026/C2159J	http://dx.doi.org/10.13026/C2159J
ice030_p_2of4	Recording protocol	2	ice030_p_2of4_tocograph				Data processing	ice030_p_2of4.jpg	PhysioNet	10.13026/C2159J	http://dx.doi.org/10.13026/C2159J
ice030_p_3of4	Recording protocol	3	ice030_p_3of4_tocograph				Data processing	ice030_p_3of4.jpg	PhysioNet	10.13026/C2159J	http://dx.doi.org/10.13026/C2159J
ice030_l_4of4	Recording protocol	4	ice030_l_4of4_tocograph				Data processing	ice030_l_4of4.jpg	PhysioNet	10.13026/C2159J	http://dx.doi.org/10.13026/C2159J
ice031_p_1of3	Recording protocol	1	ice031_p_1of3_tocograph				Data processing	ice031_p_1of3.jpg	PhysioNet	10.13026/C2159J	http://dx.doi.org/10.13026/C2159J
ice031_p_2of3	Recording protocol	2	ice031_p_2of3_tocograph				Data processing	ice031_p_2of3.jpg	PhysioNet	10.13026/C2159J	http://dx.doi.org/10.13026/C2159J
ice031_l_3of3	Recording protocol	3	ice031_l_3of3_tocograph				Data processing	ice031_l_3of3.jpg	PhysioNet	10.13026/C2159J	http://dx.doi.org/10.13026/C2159J
ice032_p_1of5	Recording protocol	1	ice032_p_1of5_tocograph				Data processing	ice032_p_1of5.jpg	PhysioNet	10.13026/C2159J	http://dx.doi.org/10.13026/C2159J
ice032_p_2of5	Recording protocol	2	ice032_p_2of5_tocograph				Data processing	ice032_p_2of5.jpg	PhysioNet	10.13026/C2159J	http://dx.doi.org/10.13026/C2159J
ice032_p_3of5	Recording protocol	3	ice032_p_3of5_tocograph				Data processing	ice032_p_3of5.jpg	PhysioNet	10.13026/C2159J	http://dx.doi.org/10.13026/C2159J
ice032_p_4of5	Recording protocol	4	ice032_p_4of5_tocograph				Data processing	ice032_p_4of5.jpg	PhysioNet	10.13026/C2159J	http://dx.doi.org/10.13026/C2159J
ice032_p_5of5	Recording protocol	5	ice032_p_5of5_tocograph				Data processing	ice032_p_5of5.jpg	PhysioNet	10.13026/C2159J	http://dx.doi.org/10.13026/C2159J
ice033_p_1of1	Recording protocol	1	ice033_p_1of1_tocograph				Data processing	ice033_p_1of1.jpg	PhysioNet	10.13026/C2159J	http://dx.doi.org/10.13026/C2159J
ice034_p_1of5	Recording protocol	1	ice034_p_1of5_tocograph				Data processing	ice034_p_1of5.jpg	PhysioNet	10.13026/C2159J	http://dx.doi.org/10.13026/C2159J
ice034_p_2of5	Recording protocol	2	ice034_p_2of5_tocograph				Data processing	ice034_p_2of5.jpg	PhysioNet	10.13026/C2159J	http://dx.doi.org/10.13026/C2159J
ice034_p_3of5	Recording protocol	3	ice034_p_3of5_tocograph				Data processing	ice034_p_3of5.jpg	PhysioNet	10.13026/C2159J	http://dx.doi.org/10.13026/C2159J
ice034_p_4of5	Recording protocol	4	ice034_p_4of5_tocograph				Data processing	ice034_p_4of5.jpg	PhysioNet	10.13026/C2159J	http://dx.doi.org/10.13026/C2159J
ice034_l_5of5	Recording protocol	5	ice034_l_5of5_tocograph				Data processing	ice034_l_5of5.jpg	PhysioNet	10.13026/C2159J	http://dx.doi.org/10.13026/C2159J
ice035_p_1of3	Recording protocol	1	ice035_p_1of3_tocograph				Data processing	ice035_p_1of3.jpg	PhysioNet	10.13026/C2159J	http://dx.doi.org/10.13026/C2159J
ice035_p_2of3	Recording protocol	2	ice035_p_2of3_tocograph				Data processing	ice035_p_2of3.jpg	PhysioNet	10.13026/C2159J	http://dx.doi.org/10.13026/C2159J
ice035_p_3of3	Recording protocol	3	ice035_p_3of3_tocograph				Data processing	ice035_p_3of3.jpg	PhysioNet	10.13026/C2159J	http://dx.doi.org/10.13026/C2159J
ice036_p_1of6	Recording protocol	1	ice036_p_1of6_tocograph				Data processing	ice036_p_1of6.jpg	PhysioNet	10.13026/C2159J	http://dx.doi.org/10.13026/C2159J
ice036_p_2of6	Recording protocol	2	ice036_p_2of6_tocograph				Data processing	ice036_p_2of6.jpg	PhysioNet	10.13026/C2159J	http://dx.doi.org/10.13026/C2159J
ice036_p_3of6	Recording protocol	3	ice036_p_3of6_tocograph				Data processing	ice036_p_3of6.jpg	PhysioNet	10.13026/C2159J	http://dx.doi.org/10.13026/C2159J
ice036_p_4of6	Recording protocol	4	ice036_p_4of6_tocograph				Data processing	ice036_p_4of6.jpg	PhysioNet	10.13026/C2159J	http://dx.doi.org/10.13026/C2159J
ice036_p_5of6	Recording protocol	5	ice036_p_5of6_tocograph				Data processing	ice036_p_5of6.jpg	PhysioNet	10.13026/C2159J	http://dx.doi.org/10.13026/C2159J
ice036_p_6of6	Recording protocol	6	ice036_p_6of6_tocograph				Data processing	ice036_p_6of6.jpg	PhysioNet	10.13026/C2159J	http://dx.doi.org/10.13026/C2159J
ice037_p_1of2	Recording protocol	1	ice037_p_1of2_tocograph				Data processing	ice037_p_1of2.jpg	PhysioNet	10.13026/C2159J	http://dx.doi.org/10.13026/C2159J
ice037_p_2of2	Recording protocol	2	ice037_p_2of2_tocograph				Data processing	ice037_p_2of2.jpg	PhysioNet	10.13026/C2159J	http://dx.doi.org/10.13026/C2159J
ice038_p_1of1	Recording protocol	1	ice038_p_1of1_tocograph				Data processing	ice038_p_1of1.jpg	PhysioNet	10.13026/C2159J	http://dx.doi.org/10.13026/C2159J
ice039_p_1of6	Recording protocol	1	ice039_p_1of6_tocograph				Data processing	ice039_p_1of6.jpg	PhysioNet	10.13026/C2159J	http://dx.doi.org/10.13026/C2159J
ice039_p_2of6	Recording protocol	2	ice039_p_2of6_tocograph				Data processing	ice039_p_2of6.jpg	PhysioNet	10.13026/C2159J	http://dx.doi.org/10.13026/C2159J
ice039_p_3of6	Recording protocol	3	ice039_p_3of6_tocograph				Data processing	ice039_p_3of6.jpg	PhysioNet	10.13026/C2159J	http://dx.doi.org/10.13026/C2159J
ice039_p_4of6	Recording protocol	4	ice039_p_4of6_tocograph				Data processing	ice039_p_4of6.jpg	PhysioNet	10.13026/C2159J	http://dx.doi.org/10.13026/C2159J
ice039_p_5of6	Recording protocol	5	ice039_p_5of6_tocograph				Data processing	ice039_p_5of6.jpg	PhysioNet	10.13026/C2159J	http://dx.doi.org/10.13026/C2159J
ice039_p_6aof6	Recording protocol	6	ice039_p_6aof6_tocograph				Data processing	ice039_p_6aof6.jpg	PhysioNet	10.13026/C2159J	http://dx.doi.org/10.13026/C2159J
ice039_p_6bof6	Recording protocol	6	ice039_p_6bof6_tocograph				Data processing	ice039_p_6bof6.jpg	PhysioNet	10.13026/C2159J	http://dx.doi.org/10.13026/C2159J
ice040_p_1of5	Recording protocol	1	ice040_p_1of5_tocograph				Data processing	ice040_p_1of5.jpg	PhysioNet	10.13026/C2159J	http://dx.doi.org/10.13026/C2159J
ice040_p_2of5	Recording protocol	2	ice040_p_2of5_tocograph				Data processing	ice040_p_2of5.jpg	PhysioNet	10.13026/C2159J	http://dx.doi.org/10.13026/C2159J
ice040_p_3of5	Recording protocol	3	ice040_p_3of5_tocograph				Data processing	ice040_p_3of5.jpg	PhysioNet	10.13026/C2159J	http://dx.doi.org/10.13026/C2159J
ice040_p_4of5	Recording protocol	4	ice040_p_4of5_tocograph				Data processing	ice040_p_4of5.jpg	PhysioNet	10.13026/C2159J	http://dx.doi.org/10.13026/C2159J
ice040_p_5of5	Recording protocol	5	ice040_p_5of5_tocograph				Data processing	ice040_p_5of5.jpg	PhysioNet	10.13026/C2159J	http://dx.doi.org/10.13026/C2159J
ice041_p_1of2	Recording protocol	1	ice041_p_1of2_tocograph				Data processing	ice041_p_1of2.jpg	PhysioNet	10.13026/C2159J	http://dx.doi.org/10.13026/C2159J
ice041_p_2of2	Recording protocol	2	ice041_p_2of2_tocograph				Data processing	ice041_p_2of2.jpg	PhysioNet	10.13026/C2159J	http://dx.doi.org/10.13026/C2159J
ice042_p_1of2	Recording protocol	1	ice042_p_1of2_tocograph				Data processing	ice042_p_1of2.jpg	PhysioNet	10.13026/C2159J	http://dx.doi.org/10.13026/C2159J
ice042_p_2of2	Recording protocol	2	ice042_p_2of2_tocograph				Data processing	ice042_p_2of2.jpg	PhysioNet	10.13026/C2159J	http://dx.doi.org/10.13026/C2159J
ice043_p_1of2	Recording protocol	1	ice043_p_1of2_tocograph				Data processing	ice043_p_1of2.jpg	PhysioNet	10.13026/C2159J	http://dx.doi.org/10.13026/C2159J
ice043_p_2of2	Recording protocol	2	ice043_p_2of2_tocograph				Data processing	ice043_p_2of2.jpg	PhysioNet	10.13026/C2159J	http://dx.doi.org/10.13026/C2159J
ice044_p_1of3	Recording protocol	1	ice044_p_1of3_tocograph				Data processing	ice044_p_1of3.jpg	PhysioNet	10.13026/C2159J	http://dx.doi.org/10.13026/C2159J
ice044_p_2of3	Recording protocol	2	ice044_p_2of3_tocograph				Data processing	ice044_p_2of3.jpg	PhysioNet	10.13026/C2159J	http://dx.doi.org/10.13026/C2159J
ice044_p_3of3	Recording protocol	3	ice044_p_3of3_tocograph				Data processing	ice044_p_3of3.jpg	PhysioNet	10.13026/C2159J	http://dx.doi.org/10.13026/C2159J
ice045_p_1of4	Recording protocol	1	ice045_p_1of4_tocograph				Data processing	ice045_p_1of4.jpg	PhysioNet	10.13026/C2159J	http://dx.doi.org/10.13026/C2159J
ice045_p_2of4	Recording protocol	2	ice045_p_2of4_tocograph				Data processing	ice045_p_2of4.jpg	PhysioNet	10.13026/C2159J	http://dx.doi.org/10.13026/C2159J
ice045_p_3of4	Recording protocol	3	ice045_p_3of4_tocograph				Data processing	ice045_p_3of4.jpg	PhysioNet	10.13026/C2159J	http://dx.doi.org/10.13026/C2159J
ice045_p_4of4	Recording protocol	4	ice045_p_4of4_tocograph				Data processing	ice045_p_4of4.jpg	PhysioNet	10.13026/C2159J	http://dx.doi.org/10.13026/C2159J
